# Supplementary material for: Evolutionary History With Chronic Malnutrition Enhances Pathogen Susceptibility at Older Ages
Source: Ecol Evol. 2025 Apr 3;15(4):e71070. doi: 10.1002/ece3.71070 (PMC11968410; doi:10.1002/ece3.71070)
Supplement: Supplementary file 1 — Data S1 [file ECE3-15-e71070-s001.xlsx]

## Sheet: Hazard ratio, Load, Tolerance
Data for Figure 1, Hazard ratio (A, B), Bacterial load (C, D) and Figure2, Infection Tolerance (A, B) at young and old ages
Age	Replicate	Regime	Sex	Dose	Vial	Hazard	LogHR	LogAvgCFU
Young	Replicate 1	C	Female	0.05 OD	1	11.9	0.700205	4.13543
Young	Replicate 1	C	Female	0.05 OD	2	27.06	0.755686	3.71189
Young	Replicate 1	C	Female	0.05 OD	3	19.06	0.876528	3.45753
Young	Replicate 1	C	Female	0.05 OD	4	20.4	0.818487	3.64025
Young	Replicate 1	C	Female	0.05 OD	5	16.72	0.856081	3.7534
Young	Replicate 1	C	Female	0.1 OD	1	19.63	0.863492	3.3207
Young	Replicate 1	C	Female	0.1 OD	2	11.81	0.810141	3.58369
Young	Replicate 1	C	Female	0.1 OD	3	17.68	0.833853	3.2615
Young	Replicate 1	C	Female	0.1 OD	4	17.96	0.760915	3.65331
Young	Replicate 1	C	Female	0.1 OD	5	15.48	0.840157	3.57221
Young	Replicate 1	C	Female	0.5 OD	1	84.77	0.86295	3.86536
Young	Replicate 1	C	Female	0.5 OD	2	94.5	0.888389	3.58557
Young	Replicate 1	C	Female	0.5 OD	3	79.28	0.876571	3.40386
Young	Replicate 1	C	Female	0.5 OD	4	61.22	0.855147	3.83996
Young	Replicate 1	C	Female	0.5 OD	5	52.18	0.778438	3.69906
Young	Replicate 1	C	Female	1 OD	1	102.81	0.834715	3.81851
Young	Replicate 1	C	Female	1 OD	2	93.42	0.865648	3.69615
Young	Replicate 1	C	Female	1 OD	3	56.9	0.852615	4.19036
Young	Replicate 1	C	Female	1 OD	4	98.27	0.881943	3.79595
Young	Replicate 1	C	Female	1 OD	5	47.52	0.827446	4.65322
Young	Replicate 1	Ml	Female	0.05 OD	1	29.899	0.854403	3.69176
Young	Replicate 1	Ml	Female	0.05 OD	2	7.268	0.744549	3.7534
Young	Replicate 1	Ml	Female	0.05 OD	3	13.612	0.890537	3.45879
Young	Replicate 1	Ml	Female	0.05 OD	4	98.72	0.719411	3.32756
Young	Replicate 1	Ml	Female	0.05 OD	5	16.014	0.873283	3.32926
Young	Replicate 1	Ml	Female	0.1 OD	1	14.56	0.87233	4.20188
Young	Replicate 1	Ml	Female	0.1 OD	2	17.41	0.735335	4.00829
Young	Replicate 1	Ml	Female	0.1 OD	3	22.37	0.867401	4.37278
Young	Replicate 1	Ml	Female	0.1 OD	4	20.93	0.891865	4.2672
Young	Replicate 1	Ml	Female	0.1 OD	5	27.96	0.86591	3.55441
Young	Replicate 1	Ml	Female	0.5 OD	1	32.41	0.882913	4.25328
Young	Replicate 1	Ml	Female	0.5 OD	2	108.73	0.884739	4.10837
Young	Replicate 1	Ml	Female	0.5 OD	3	46.35	0.892501	3.74567
Young	Replicate 1	Ml	Female	0.5 OD	4	19.92	0.867621	3.66049
Young	Replicate 1	Ml	Female	0.5 OD	5	29.93	0.890876	3.40529
Young	Replicate 1	Ml	Female	1 OD	1	55.13	0.875928	3.63692
Young	Replicate 1	Ml	Female	1 OD	2	61.35	0.867621	3.77215
Young	Replicate 1	Ml	Female	1 OD	3	56.23	0.87654	4.29833
Young	Replicate 1	Ml	Female	1 OD	4	32.49	0.87796	4.19036
Young	Replicate 1	Ml	Female	1 OD	5	43.34	0.890537	3.37125
Young	Replicate 2	C	Female	0.05 OD	1	35.16	0.829407	2.74115
Young	Replicate 2	C	Female	0.05 OD	2	36.79	0.74735	2.81911
Young	Replicate 2	C	Female	0.05 OD	3	21.42	0.871521	2.58471
Young	Replicate 2	C	Female	0.05 OD	4	28.51	0.891561	2.51322
Young	Replicate 2	C	Female	0.05 OD	5	39.42	0.857263	2.69984
Young	Replicate 2	C	Female	0.1 OD	1	52.37	0.905858	2.60314
Young	Replicate 2	C	Female	0.1 OD	2	39.5	0.900254	2.64608
Young	Replicate 2	C	Female	0.1 OD	3	55.56	0.904425	2.35411
Young	Replicate 2	C	Female	0.1 OD	4	58.96	0.896255	2.39967
Young	Replicate 2	C	Female	0.1 OD	5	97.04	0.806119	2.64608
Young	Replicate 2	C	Female	0.5 OD	1	78.43	0.884518	3.51202
Young	Replicate 2	C	Female	0.5 OD	2	97.67	0.871393	3.15917
Young	Replicate 2	C	Female	0.5 OD	3	50.89	0.837879	2.84052
Young	Replicate 2	C	Female	0.5 OD	4	100.78	0.877125	2.78485
Young	Replicate 2	C	Female	0.5 OD	5	152.21	0.881443	2.76042
Young	Replicate 2	C	Female	1 OD	1	77.82	0.881744	3.16909
Young	Replicate 2	C	Female	1 OD	2	137.74	0.886837	3.26936
Young	Replicate 2	C	Female	1 OD	3	55.6	0.881946	2.61208
Young	Replicate 2	C	Female	1 OD	4	96.31	0.862057	3.30305
Young	Replicate 2	C	Female	1 OD	5	138.42	0.873095	2.57519
Young	Replicate 2	Ml	Female	0.05 OD	1	17.69	0.865459	2.52418
Young	Replicate 2	Ml	Female	0.05 OD	2	21.44	0.806973	2.59402
Young	Replicate 2	Ml	Female	0.05 OD	3	49.04	0.808094	2.707
Young	Replicate 2	Ml	Female	0.05 OD	4	94.76	0.798291	2.66213
Young	Replicate 2	Ml	Female	0.05 OD	5	59.5	0.867445	2.74767
Young	Replicate 2	Ml	Female	0.1 OD	1	81.56	0.817866	2.86094
Young	Replicate 2	Ml	Female	0.1 OD	2	87.95	0.870911	2.44091
Young	Replicate 2	Ml	Female	0.1 OD	3	59.08	0.819141	2.60314
Young	Replicate 2	Ml	Female	0.1 OD	4	65.63	0.622006	2.78485
Young	Replicate 2	Ml	Female	0.1 OD	5	53.74	0.831518	2.64608
Young	Replicate 2	Ml	Female	0.5 OD	1	83.6	0.841277	2.56545
Young	Replicate 2	Ml	Female	0.5 OD	2	63.21	0.845226	2.61208
Young	Replicate 2	Ml	Female	0.5 OD	3	68.99	0.713685	2.58471
Young	Replicate 2	Ml	Female	0.5 OD	4	97.55	0.822175	3.06421
Young	Replicate 2	Ml	Female	0.5 OD	5	116.72	0.863059	3.41791
Young	Replicate 2	Ml	Female	1 OD	1	65.16	0.857581	2.5555
Young	Replicate 2	Ml	Female	1 OD	2	29.87	0.878193	2.3032
Young	Replicate 2	Ml	Female	1 OD	3	28.99	0.863276	2.69255
Young	Replicate 2	Ml	Female	1 OD	4	27.17	0.888163	2.56545
Young	Replicate 2	Ml	Female	1 OD	5	62.09	0.884783	2.84572
Young	Replicate 3	C	Female	0.05 OD	1	27.45	0.83758	1.7733
Young	Replicate 3	C	Female	0.05 OD	2	14.25	0.757772	2.24551
Young	Replicate 3	C	Female	0.05 OD	3	31.9	0.862485	2.22445
Young	Replicate 3	C	Female	0.05 OD	4	25.52	0.800988	2.2656
Young	Replicate 3	C	Female	0.05 OD	5	26.17	0.823293	0.970037
Young	Replicate 3	C	Female	0.1 OD	1	23.63	0.800512	2.90813
Young	Replicate 3	C	Female	0.1 OD	2	60.93	0.807383	3.16663
Young	Replicate 3	C	Female	0.1 OD	3	59.18	0.805243	3.19985
Young	Replicate 3	C	Female	0.1 OD	4	49.84	0.830087	3.4613
Young	Replicate 3	C	Female	0.1 OD	5	87.3	0.804212	2.79075
Young	Replicate 3	C	Female	0.5 OD	1	23.25	0.83538	2.707
Young	Replicate 3	C	Female	0.5 OD	2	51.09	0.813333	3.38039
Young	Replicate 3	C	Female	0.5 OD	3	56.67	0.844184	3.44731
Young	Replicate 3	C	Female	0.5 OD	4	156.97	0.809628	3.41095
Young	Replicate 3	C	Female	0.5 OD	5	49.91	0.812646	3.26936
Young	Replicate 3	C	Female	1 OD	1	95.04	0.84904	3.25951
Young	Replicate 3	C	Female	1 OD	2	64	0.831495	2.62941
Young	Replicate 3	C	Female	1 OD	3	101.58	0.864643	2.79657
Young	Replicate 3	C	Female	1 OD	4	97.72	0.861714	3.36816
Young	Replicate 3	C	Female	1 OD	5	65.16	0.838468	3.22857
Young	Replicate 3	Ml	Female	0.05 OD	1	20.2	0.834715	3.51202
Young	Replicate 3	Ml	Female	0.05 OD	2	32.56	0.796799	2.41386
Young	Replicate 3	Ml	Female	0.05 OD	3	39.49	0.815153	2.66213
Young	Replicate 3	Ml	Female	0.05 OD	4	39.09	0.785111	2.24551
Young	Replicate 3	Ml	Female	0.05 OD	5	15.64	0.739512	3.15665
Young	Replicate 3	Ml	Female	0.1 OD	1	11.74	0.878482	3.49845
Young	Replicate 3	Ml	Female	0.1 OD	2	41.56	0.851069	3.25148
Young	Replicate 3	Ml	Female	0.1 OD	3	67.63	0.876384	3.55035
Young	Replicate 3	Ml	Female	0.1 OD	4	113.62	0.880943	3.53899
Young	Replicate 3	Ml	Female	0.1 OD	5	70.75	0.856607	3.20439
Young	Replicate 3	Ml	Female	0.5 OD	1	35.451	0.845981	2.84572
Young	Replicate 3	Ml	Female	0.5 OD	2	130.65	0.799412	3.24535
Young	Replicate 3	Ml	Female	0.5 OD	3	10.352	0.815572	2.81358
Young	Replicate 3	Ml	Female	0.5 OD	4	44.836	0.805041	3.55441
Young	Replicate 3	Ml	Female	0.5 OD	5	9.333	0.796806	3.10014
Young	Replicate 3	Ml	Female	1 OD	1	27.604	0.881443	3.53054
Young	Replicate 3	Ml	Female	1 OD	2	15.945	0.83758	3.40813
Young	Replicate 3	Ml	Female	1 OD	3	94.91	0.844415	3.56439
Young	Replicate 3	Ml	Female	1 OD	4	7.976	0.827335	2.2656
Young	Replicate 3	Ml	Female	1 OD	5	10.969	0.808212	3.25148
Old	Replicate 1	C	Female	0.05 OD	1	22.5	1.42488	1.53572
Old	Replicate 1	C	Female	0.05 OD	2	11.82	1.08991	0
Old	Replicate 1	C	Female	0.05 OD	3	19.43	1.37585	2.5555
Old	Replicate 1	C	Female	0.05 OD	4	11.42	1.05461	0
Old	Replicate 1	C	Female	0.05 OD	5	23.3	1.39252	2.24551
Old	Replicate 1	C	Female	0.1 OD	1	21.3	1.59901	2.84572
Old	Replicate 1	C	Female	0.1 OD	2	16.76	1.55955	3.39811
Old	Replicate 1	C	Female	0.1 OD	3	14.59	1.40722	3.17638
Old	Replicate 1	C	Female	0.1 OD	4	6.83	1.70346	2.41386
Old	Replicate 1	C	Female	0.1 OD	5	13.97	1.48187	0
Old	Replicate 1	C	Female	0.5 OD	1	35.51	1.50583	2.79075
Old	Replicate 1	C	Female	0.5 OD	2	46.18	1.61584	3.14124
Old	Replicate 1	C	Female	0.5 OD	3	42.77	1.63849	3.2474
Old	Replicate 1	C	Female	0.5 OD	4	34.07	1.43265	3.29943
Old	Replicate 1	C	Female	0.5 OD	5	16.66	1.17926	3.46504
Old	Replicate 1	C	Female	1 OD	1	68.91	1.67164	3.27323
Old	Replicate 1	C	Female	1 OD	2	57.79	1.56003	3.60397
Old	Replicate 1	C	Female	1 OD	3	75.1	1.72681	3.48444
Old	Replicate 1	C	Female	1 OD	4	45.27	1.43854	2.97436
Old	Replicate 1	C	Female	1 OD	5	44.22	1.48159	2.80799
Old	Replicate 1	Ml	Female	0.05 OD	1	15.105	1.21669	1.41497
Old	Replicate 1	Ml	Female	0.05 OD	2	22.778	1.3694	0
Old	Replicate 1	Ml	Female	0.05 OD	3	13.601	1.17725	1.24715
Old	Replicate 1	Ml	Female	0.05 OD	4	8.072	0.941511	0
Old	Replicate 1	Ml	Female	0.05 OD	5	17.909	1.31952	0
Old	Replicate 1	Ml	Female	0.1 OD	1	28.46	1.42635	2.20231
Old	Replicate 1	Ml	Female	0.1 OD	2	28.66	1.27875	2.03875
Old	Replicate 1	Ml	Female	0.1 OD	3	19.93	1.21005	0
Old	Replicate 1	Ml	Female	0.1 OD	4	46.05	0.857935	0
Old	Replicate 1	Ml	Female	0.1 OD	5	26.3	1.23121	1.70757
Old	Replicate 1	Ml	Female	0.5 OD	1	33.98	1.49693	2.64608
Old	Replicate 1	Ml	Female	0.5 OD	2	81.36	1.81737	2.91258
Old	Replicate 1	Ml	Female	0.5 OD	3	59.13	1.75952	2.86094
Old	Replicate 1	Ml	Female	0.5 OD	4	35.15	1.57496	2.38501
Old	Replicate 1	Ml	Female	0.5 OD	5	48.12	1.73815	1.70757
Old	Replicate 1	Ml	Female	1 OD	1	98.85	1.55279	3.05792
Old	Replicate 1	Ml	Female	1 OD	2	28.86	1.2492	3.00403
Old	Replicate 1	Ml	Female	1 OD	3	53.09	1.46345	3.2615
Old	Replicate 1	Ml	Female	1 OD	4	42.48	1.4633	2.20231
Old	Replicate 1	Ml	Female	1 OD	5	69.08	1.55425	3.46751
Old	Replicate 2	C	Female	0.05 OD	1	12.673	1.09342	3.07954
Old	Replicate 2	C	Female	0.05 OD	2	11.005	1.07445	3.03181
Old	Replicate 2	C	Female	0.05 OD	3	13.82	1.15715	2.28481
Old	Replicate 2	C	Female	0.05 OD	4	12.271	1.04493	4.87507
Old	Replicate 2	C	Female	0.05 OD	5	4.909	0.68842	0
Old	Replicate 2	C	Female	0.1 OD	1	18.98	1.32797	0
Old	Replicate 2	C	Female	0.1 OD	2	15.06	1.26998	3.53373
Old	Replicate 2	C	Female	0.1 OD	3	27.57	1.55011	3.46504
Old	Replicate 2	C	Female	0.1 OD	4	11.22	1.05729	0
Old	Replicate 2	C	Female	0.1 OD	5	20.54	1.35276	3.38489
Old	Replicate 2	C	Female	0.5 OD	1	15.12	1.20575	3.38638
Old	Replicate 2	C	Female	0.5 OD	2	39.35	1.78161	3.6691
Old	Replicate 2	C	Female	0.5 OD	3	31.02	1.57726	3.67296
Old	Replicate 2	C	Female	0.5 OD	4	46.39	1.64826	3.51974
Old	Replicate 2	C	Female	0.5 OD	5	22.25	1.36511	3.09726
Old	Replicate 2	C	Female	1 OD	1	143.39	1.76619	4.15889
Old	Replicate 2	C	Female	1 OD	2	24.35	1.32098	3.11981
Old	Replicate 2	C	Female	1 OD	3	38.51	1.43616	3.22643
Old	Replicate 2	C	Female	1 OD	4	34.44	1.32449	3.61989
Old	Replicate 2	C	Female	1 OD	5	129.76	1.70475	3.46504
Old	Replicate 2	Ml	Female	0.05 OD	1	15.39	1.24329	2.57519
Old	Replicate 2	Ml	Female	0.05 OD	2	14.09	1.14333	0
Old	Replicate 2	Ml	Female	0.05 OD	3	11.87	1.09096	0
Old	Replicate 2	Ml	Female	0.05 OD	4	34.67	1.72681	3.03516
Old	Replicate 2	Ml	Female	0.05 OD	5	34.31	1.57692	1.88081
Old	Replicate 2	Ml	Female	0.1 OD	1	19.39	1.38453	3.38934
Old	Replicate 2	Ml	Female	0.1 OD	2	18.02	1.30449	1.7733
Old	Replicate 2	Ml	Female	0.1 OD	3	24.61	1.52479	2.15432
Old	Replicate 2	Ml	Female	0.1 OD	4	36.9	1.83601	0
Old	Replicate 2	Ml	Female	0.1 OD	5	35.04	1.70122	0
Old	Replicate 2	Ml	Female	0.5 OD	1	78.62	1.63759	3.5284
Old	Replicate 2	Ml	Female	0.5 OD	2	63.79	1.54876	3.47363
Old	Replicate 2	Ml	Female	0.5 OD	3	79.47	1.61331	4.32653
Old	Replicate 2	Ml	Female	0.5 OD	4	55.95	1.59528	2.85592
Old	Replicate 2	Ml	Female	0.5 OD	5	39.64	1.41946	2.71405
Old	Replicate 2	Ml	Female	1 OD	1	103.97	1.75205	4.49602
Old	Replicate 2	Ml	Female	1 OD	2	116.13	1.70697	3.29761
Old	Replicate 2	Ml	Female	1 OD	3	38.17	1.44731	3.42613
Old	Replicate 2	Ml	Female	1 OD	4	53.08	1.62767	4.18068
Old	Replicate 2	Ml	Female	1 OD	5	65.91	1.48302	4.38918
Old	Replicate 3	C	Female	0.05 OD	1	3.586	0.575188	2.17898
Old	Replicate 3	C	Female	0.05 OD	2	9.136	1.00817	2.03875
Old	Replicate 3	C	Female	0.05 OD	3	8.351	1.00518	1.41497
Old	Replicate 3	C	Female	0.05 OD	4	12.34	1.19451	1.96692
Old	Replicate 3	C	Female	0.05 OD	5	3.261	0.525045	1.41497
Old	Replicate 3	C	Female	0.1 OD	1	14.321	1.18977	1.41497
Old	Replicate 3	C	Female	0.1 OD	2	9.389	0.982723	2.22445
Old	Replicate 3	C	Female	0.1 OD	3	13.908	1.12969	2.2656
Old	Replicate 3	C	Female	0.1 OD	4	8.818	0.96708	0
Old	Replicate 3	C	Female	0.1 OD	5	9.995	1.0162	1.7733
Old	Replicate 3	C	Female	0.5 OD	1	15.2	1.16316	3.16909
Old	Replicate 3	C	Female	0.5 OD	2	19.01	1.21958	3.08255
Old	Replicate 3	C	Female	0.5 OD	3	10.74	0.974512	2.33779
Old	Replicate 3	C	Female	0.5 OD	4	31.89	1.48344	2.54531
Old	Replicate 3	C	Female	0.5 OD	5	14.79	1.14051	2.53487
Old	Replicate 3	C	Female	1 OD	1	25.04	1.37199	2.89909
Old	Replicate 3	C	Female	1 OD	2	21.76	1.27161	2.20231
Old	Replicate 3	C	Female	1 OD	3	22.33	1.2833	3.21775
Old	Replicate 3	C	Female	1 OD	4	19.83	1.28668	3.23913
Old	Replicate 3	C	Female	1 OD	5	42.17	1.51095	3.01815
Old	Replicate 3	Ml	Female	0.05 OD	1	15.269	0.821514	1.96692
Old	Replicate 3	Ml	Female	0.05 OD	2	12.196	1.13066	0.970037
Old	Replicate 3	Ml	Female	0.05 OD	3	7.042	0.854913	0
Old	Replicate 3	Ml	Female	0.05 OD	4	12.092	1.13418	0
Old	Replicate 3	Ml	Female	0.05 OD	5	25.054	1.43949	1.83037
Old	Replicate 3	Ml	Female	0.1 OD	1	18.92	1.30146	2.62083
Old	Replicate 3	Ml	Female	0.1 OD	2	17.67	1.24601	2.93835
Old	Replicate 3	Ml	Female	0.1 OD	3	16.46	1.19756	2.28481
Old	Replicate 3	Ml	Female	0.1 OD	4	12.54	1.13194	0.970037
Old	Replicate 3	Ml	Female	0.1 OD	5	14.84	1.16524	2.38501
Old	Replicate 3	Ml	Female	0.5 OD	1	35.31	1.57623	4.32447
Old	Replicate 3	Ml	Female	0.5 OD	2	72.11	1.88395	3.69906
Old	Replicate 3	Ml	Female	0.5 OD	3	45.47	1.53807	2.95872
Old	Replicate 3	Ml	Female	0.5 OD	4	19.87	1.35353	2.98197
Old	Replicate 3	Ml	Female	0.5 OD	5	36.35	1.53403	3.22427
Old	Replicate 3	Ml	Female	1 OD	1	24.74	1.33041	2.20231
Old	Replicate 3	Ml	Female	1 OD	2	96.25	1.77641	2.80799
Old	Replicate 3	Ml	Female	1 OD	3	71.51	1.54765	3.53794
Old	Replicate 3	Ml	Female	1 OD	4	63.83	1.71458	3.19525
Old	Replicate 3	Ml	Female	1 OD	5	76.96	1.64513	2.79657

## Sheet: Post infection Survival
Data for Figure S1 and S2, Kaplan-Meier survival plots for replicate populations at young and old ages. "Censor2" has one dummy mortality in each of the sham-infected vials and has been used to calculate the hazard ratio.
Age	Replicate	Regime	Sex	Dose	Vial	Individual	Time	Censor1	Censor2
Young	Replicate 1	C	Female	Sham	1	1	120	1	2
Young	Replicate 1	C	Female	Sham	1	2	120	1	1
Young	Replicate 1	C	Female	Sham	1	3	120	1	1
Young	Replicate 1	C	Female	Sham	1	4	120	1	1
Young	Replicate 1	C	Female	Sham	1	5	120	1	1
Young	Replicate 1	C	Female	Sham	1	6	120	1	1
Young	Replicate 1	C	Female	Sham	1	7	120	1	1
Young	Replicate 1	C	Female	Sham	1	8	120	1	1
Young	Replicate 1	C	Female	Sham	1	9	120	1	1
Young	Replicate 1	C	Female	Sham	1	10	120	1	1
Young	Replicate 1	C	Female	Sham	1	11	120	1	1
Young	Replicate 1	C	Female	Sham	1	12	120	1	1
Young	Replicate 1	C	Female	Sham	1	13	120	1	1
Young	Replicate 1	C	Female	Sham	1	14	120	1	1
Young	Replicate 1	C	Female	Sham	2	1	120	1	2
Young	Replicate 1	C	Female	Sham	2	2	120	1	1
Young	Replicate 1	C	Female	Sham	2	3	120	1	1
Young	Replicate 1	C	Female	Sham	2	4	120	1	1
Young	Replicate 1	C	Female	Sham	2	5	120	1	1
Young	Replicate 1	C	Female	Sham	2	6	120	1	1
Young	Replicate 1	C	Female	Sham	2	7	120	1	1
Young	Replicate 1	C	Female	Sham	2	8	120	1	1
Young	Replicate 1	C	Female	Sham	2	9	120	1	1
Young	Replicate 1	C	Female	Sham	2	10	120	1	1
Young	Replicate 1	C	Female	Sham	2	11	120	1	1
Young	Replicate 1	C	Female	Sham	2	12	120	1	1
Young	Replicate 1	C	Female	Sham	2	13	120	1	1
Young	Replicate 1	C	Female	Sham	2	14	120	1	1
Young	Replicate 1	C	Female	Sham	3	1	120	1	2
Young	Replicate 1	C	Female	Sham	3	2	120	1	1
Young	Replicate 1	C	Female	Sham	3	3	120	1	1
Young	Replicate 1	C	Female	Sham	3	4	120	1	1
Young	Replicate 1	C	Female	Sham	3	5	120	1	1
Young	Replicate 1	C	Female	Sham	3	6	120	1	1
Young	Replicate 1	C	Female	Sham	3	7	120	1	1
Young	Replicate 1	C	Female	Sham	3	8	120	1	1
Young	Replicate 1	C	Female	Sham	3	9	120	1	1
Young	Replicate 1	C	Female	Sham	3	10	120	1	1
Young	Replicate 1	C	Female	Sham	3	11	120	1	1
Young	Replicate 1	C	Female	Sham	3	12	120	1	1
Young	Replicate 1	C	Female	Sham	3	13	120	1	1
Young	Replicate 1	C	Female	Sham	3	14	120	1	1
Young	Replicate 1	C	Female	Sham	4	1	120	1	2
Young	Replicate 1	C	Female	Sham	4	2	120	1	1
Young	Replicate 1	C	Female	Sham	4	3	120	1	1
Young	Replicate 1	C	Female	Sham	4	4	120	1	1
Young	Replicate 1	C	Female	Sham	4	5	120	1	1
Young	Replicate 1	C	Female	Sham	4	6	120	1	1
Young	Replicate 1	C	Female	Sham	4	7	120	1	1
Young	Replicate 1	C	Female	Sham	4	8	120	1	1
Young	Replicate 1	C	Female	Sham	4	9	120	1	1
Young	Replicate 1	C	Female	Sham	4	10	120	1	1
Young	Replicate 1	C	Female	Sham	4	11	120	1	1
Young	Replicate 1	C	Female	Sham	4	12	120	1	1
Young	Replicate 1	C	Female	Sham	4	13	120	1	1
Young	Replicate 1	C	Female	Sham	4	14	120	1	1
Young	Replicate 1	C	Female	Sham	5	1	120	1	2
Young	Replicate 1	C	Female	Sham	5	2	120	1	1
Young	Replicate 1	C	Female	Sham	5	3	120	1	1
Young	Replicate 1	C	Female	Sham	5	4	120	1	1
Young	Replicate 1	C	Female	Sham	5	5	120	1	1
Young	Replicate 1	C	Female	Sham	5	6	120	1	1
Young	Replicate 1	C	Female	Sham	5	7	120	1	1
Young	Replicate 1	C	Female	Sham	5	8	120	1	1
Young	Replicate 1	C	Female	Sham	5	9	120	1	1
Young	Replicate 1	C	Female	Sham	5	10	120	1	1
Young	Replicate 1	C	Female	Sham	5	11	120	1	1
Young	Replicate 1	C	Female	Sham	5	12	120	1	1
Young	Replicate 1	C	Female	Sham	5	13	120	1	1
Young	Replicate 1	C	Female	Sham	5	14	120	1	1
Young	Replicate 1	C	Female	0.05 OD	1	1	6	2	2
Young	Replicate 1	C	Female	0.05 OD	1	2	15	2	2
Young	Replicate 1	C	Female	0.05 OD	1	3	24	2	2
Young	Replicate 1	C	Female	0.05 OD	1	4	24	2	2
Young	Replicate 1	C	Female	0.05 OD	1	5	24	2	2
Young	Replicate 1	C	Female	0.05 OD	1	6	30	2	2
Young	Replicate 1	C	Female	0.05 OD	1	7	30	2	2
Young	Replicate 1	C	Female	0.05 OD	1	8	36	2	2
Young	Replicate 1	C	Female	0.05 OD	1	9	120	1	1
Young	Replicate 1	C	Female	0.05 OD	1	10	120	1	1
Young	Replicate 1	C	Female	0.05 OD	1	11	120	1	1
Young	Replicate 1	C	Female	0.05 OD	1	12	120	1	1
Young	Replicate 1	C	Female	0.05 OD	1	13	120	1	1
Young	Replicate 1	C	Female	0.05 OD	1	14	120	1	1
Young	Replicate 1	C	Female	0.05 OD	2	1	6	2	2
Young	Replicate 1	C	Female	0.05 OD	2	2	6	2	2
Young	Replicate 1	C	Female	0.05 OD	2	3	6	2	2
Young	Replicate 1	C	Female	0.05 OD	2	4	24	2	2
Young	Replicate 1	C	Female	0.05 OD	2	5	24	2	2
Young	Replicate 1	C	Female	0.05 OD	2	6	24	2	2
Young	Replicate 1	C	Female	0.05 OD	2	7	24	2	2
Young	Replicate 1	C	Female	0.05 OD	2	8	24	2	2
Young	Replicate 1	C	Female	0.05 OD	2	9	27	2	2
Young	Replicate 1	C	Female	0.05 OD	2	10	27	2	2
Young	Replicate 1	C	Female	0.05 OD	2	11	36	2	2
Young	Replicate 1	C	Female	0.05 OD	2	12	87	2	2
Young	Replicate 1	C	Female	0.05 OD	2	13	87	2	2
Young	Replicate 1	C	Female	0.05 OD	2	14	120	1	1
Young	Replicate 1	C	Female	0.05 OD	3	1	6	2	2
Young	Replicate 1	C	Female	0.05 OD	3	2	12	2	2
Young	Replicate 1	C	Female	0.05 OD	3	3	24	2	2
Young	Replicate 1	C	Female	0.05 OD	3	4	24	2	2
Young	Replicate 1	C	Female	0.05 OD	3	5	24	2	2
Young	Replicate 1	C	Female	0.05 OD	3	6	27	2	2
Young	Replicate 1	C	Female	0.05 OD	3	7	27	2	2
Young	Replicate 1	C	Female	0.05 OD	3	8	27	2	2
Young	Replicate 1	C	Female	0.05 OD	3	9	27	2	2
Young	Replicate 1	C	Female	0.05 OD	3	10	36	2	2
Young	Replicate 1	C	Female	0.05 OD	3	11	36	2	2
Young	Replicate 1	C	Female	0.05 OD	3	12	120	1	1
Young	Replicate 1	C	Female	0.05 OD	3	13	120	1	1
Young	Replicate 1	C	Female	0.05 OD	3	14	120	1	1
Young	Replicate 1	C	Female	0.05 OD	4	1	6	2	2
Young	Replicate 1	C	Female	0.05 OD	4	2	6	2	2
Young	Replicate 1	C	Female	0.05 OD	4	3	6	2	2
Young	Replicate 1	C	Female	0.05 OD	4	4	21	2	2
Young	Replicate 1	C	Female	0.05 OD	4	5	21	2	2
Young	Replicate 1	C	Female	0.05 OD	4	6	21	2	2
Young	Replicate 1	C	Female	0.05 OD	4	7	21	2	2
Young	Replicate 1	C	Female	0.05 OD	4	8	27	2	2
Young	Replicate 1	C	Female	0.05 OD	4	9	27	2	2
Young	Replicate 1	C	Female	0.05 OD	4	10	36	2	2
Young	Replicate 1	C	Female	0.05 OD	4	11	120	1	1
Young	Replicate 1	C	Female	0.05 OD	4	12	120	1	1
Young	Replicate 1	C	Female	0.05 OD	4	13	120	1	1
Young	Replicate 1	C	Female	0.05 OD	4	14	120	1	1
Young	Replicate 1	C	Female	0.05 OD	5	1	6	2	2
Young	Replicate 1	C	Female	0.05 OD	5	2	6	2	2
Young	Replicate 1	C	Female	0.05 OD	5	3	21	2	2
Young	Replicate 1	C	Female	0.05 OD	5	4	21	2	2
Young	Replicate 1	C	Female	0.05 OD	5	5	21	2	2
Young	Replicate 1	C	Female	0.05 OD	5	6	24	2	2
Young	Replicate 1	C	Female	0.05 OD	5	7	24	2	2
Young	Replicate 1	C	Female	0.05 OD	5	8	24	2	2
Young	Replicate 1	C	Female	0.05 OD	5	9	36	2	2
Young	Replicate 1	C	Female	0.05 OD	5	10	120	1	1
Young	Replicate 1	C	Female	0.05 OD	5	11	120	1	1
Young	Replicate 1	C	Female	0.05 OD	5	12	120	1	1
Young	Replicate 1	C	Female	0.05 OD	5	13	120	1	1
Young	Replicate 1	C	Female	0.05 OD	5	14	120	1	1
Young	Replicate 1	C	Female	0.1 OD	1	1	6	2	2
Young	Replicate 1	C	Female	0.1 OD	1	2	12	2	2
Young	Replicate 1	C	Female	0.1 OD	1	3	24	2	2
Young	Replicate 1	C	Female	0.1 OD	1	4	24	2	2
Young	Replicate 1	C	Female	0.1 OD	1	5	24	2	2
Young	Replicate 1	C	Female	0.1 OD	1	6	24	2	2
Young	Replicate 1	C	Female	0.1 OD	1	7	24	2	2
Young	Replicate 1	C	Female	0.1 OD	1	8	24	2	2
Young	Replicate 1	C	Female	0.1 OD	1	9	24	2	2
Young	Replicate 1	C	Female	0.1 OD	1	10	27	2	2
Young	Replicate 1	C	Female	0.1 OD	1	11	120	1	1
Young	Replicate 1	C	Female	0.1 OD	1	12	120	1	1
Young	Replicate 1	C	Female	0.1 OD	1	13	120	1	1
Young	Replicate 1	C	Female	0.1 OD	1	14	120	1	1
Young	Replicate 1	C	Female	0.1 OD	2	1	6	2	2
Young	Replicate 1	C	Female	0.1 OD	2	2	24	2	2
Young	Replicate 1	C	Female	0.1 OD	2	3	24	2	2
Young	Replicate 1	C	Female	0.1 OD	2	4	24	2	2
Young	Replicate 1	C	Female	0.1 OD	2	5	24	2	2
Young	Replicate 1	C	Female	0.1 OD	2	6	27	2	2
Young	Replicate 1	C	Female	0.1 OD	2	7	30	2	2
Young	Replicate 1	C	Female	0.1 OD	2	8	36	2	2
Young	Replicate 1	C	Female	0.1 OD	2	9	120	1	1
Young	Replicate 1	C	Female	0.1 OD	2	10	120	1	1
Young	Replicate 1	C	Female	0.1 OD	2	11	120	1	1
Young	Replicate 1	C	Female	0.1 OD	2	12	120	1	1
Young	Replicate 1	C	Female	0.1 OD	2	13	120	1	1
Young	Replicate 1	C	Female	0.1 OD	2	14	120	1	1
Young	Replicate 1	C	Female	0.1 OD	3	1	6	2	2
Young	Replicate 1	C	Female	0.1 OD	3	2	6	2	2
Young	Replicate 1	C	Female	0.1 OD	3	3	6	2	2
Young	Replicate 1	C	Female	0.1 OD	3	4	15	2	2
Young	Replicate 1	C	Female	0.1 OD	3	5	18	2	2
Young	Replicate 1	C	Female	0.1 OD	3	6	24	2	2
Young	Replicate 1	C	Female	0.1 OD	3	7	27	2	2
Young	Replicate 1	C	Female	0.1 OD	3	8	36	2	2
Young	Replicate 1	C	Female	0.1 OD	3	9	36	2	2
Young	Replicate 1	C	Female	0.1 OD	3	10	36	2	2
Young	Replicate 1	C	Female	0.1 OD	3	11	120	1	1
Young	Replicate 1	C	Female	0.1 OD	3	12	120	1	1
Young	Replicate 1	C	Female	0.1 OD	3	13	120	1	1
Young	Replicate 1	C	Female	0.1 OD	3	14	120	1	1
Young	Replicate 1	C	Female	0.1 OD	4	1	6	2	2
Young	Replicate 1	C	Female	0.1 OD	4	2	6	2	2
Young	Replicate 1	C	Female	0.1 OD	4	3	24	2	2
Young	Replicate 1	C	Female	0.1 OD	4	4	24	2	2
Young	Replicate 1	C	Female	0.1 OD	4	5	24	2	2
Young	Replicate 1	C	Female	0.1 OD	4	6	27	2	2
Young	Replicate 1	C	Female	0.1 OD	4	7	27	2	2
Young	Replicate 1	C	Female	0.1 OD	4	8	30	2	2
Young	Replicate 1	C	Female	0.1 OD	4	9	36	2	2
Young	Replicate 1	C	Female	0.1 OD	4	10	36	2	2
Young	Replicate 1	C	Female	0.1 OD	4	11	42	2	2
Young	Replicate 1	C	Female	0.1 OD	4	12	120	1	1
Young	Replicate 1	C	Female	0.1 OD	4	13	120	1	1
Young	Replicate 1	C	Female	0.1 OD	4	14	120	1	1
Young	Replicate 1	C	Female	0.1 OD	5	1	6	2	2
Young	Replicate 1	C	Female	0.1 OD	5	2	6	2	2
Young	Replicate 1	C	Female	0.1 OD	5	3	6	2	2
Young	Replicate 1	C	Female	0.1 OD	5	4	21	2	2
Young	Replicate 1	C	Female	0.1 OD	5	5	24	2	2
Young	Replicate 1	C	Female	0.1 OD	5	6	24	2	2
Young	Replicate 1	C	Female	0.1 OD	5	7	27	2	2
Young	Replicate 1	C	Female	0.1 OD	5	8	30	2	2
Young	Replicate 1	C	Female	0.1 OD	5	9	36	2	2
Young	Replicate 1	C	Female	0.1 OD	5	10	120	1	1
Young	Replicate 1	C	Female	0.1 OD	5	11	120	1	1
Young	Replicate 1	C	Female	0.1 OD	5	12	120	1	1
Young	Replicate 1	C	Female	0.1 OD	5	13	120	1	1
Young	Replicate 1	C	Female	0.1 OD	5	14	120	1	1
Young	Replicate 1	C	Female	0.5 OD	1	1	6	2	2
Young	Replicate 1	C	Female	0.5 OD	1	2	6	2	2
Young	Replicate 1	C	Female	0.5 OD	1	3	6	2	2
Young	Replicate 1	C	Female	0.5 OD	1	4	6	2	2
Young	Replicate 1	C	Female	0.5 OD	1	5	6	2	2
Young	Replicate 1	C	Female	0.5 OD	1	6	6	2	2
Young	Replicate 1	C	Female	0.5 OD	1	7	6	2	2
Young	Replicate 1	C	Female	0.5 OD	1	8	6	2	2
Young	Replicate 1	C	Female	0.5 OD	1	9	6	2	2
Young	Replicate 1	C	Female	0.5 OD	1	10	9	2	2
Young	Replicate 1	C	Female	0.5 OD	1	11	12	2	2
Young	Replicate 1	C	Female	0.5 OD	1	12	21	2	2
Young	Replicate 1	C	Female	0.5 OD	1	13	27	2	2
Young	Replicate 1	C	Female	0.5 OD	1	14	27	2	2
Young	Replicate 1	C	Female	0.5 OD	2	1	6	2	2
Young	Replicate 1	C	Female	0.5 OD	2	2	6	2	2
Young	Replicate 1	C	Female	0.5 OD	2	3	6	2	2
Young	Replicate 1	C	Female	0.5 OD	2	4	6	2	2
Young	Replicate 1	C	Female	0.5 OD	2	5	6	2	2
Young	Replicate 1	C	Female	0.5 OD	2	6	6	2	2
Young	Replicate 1	C	Female	0.5 OD	2	7	6	2	2
Young	Replicate 1	C	Female	0.5 OD	2	8	6	2	2
Young	Replicate 1	C	Female	0.5 OD	2	9	6	2	2
Young	Replicate 1	C	Female	0.5 OD	2	10	21	2	2
Young	Replicate 1	C	Female	0.5 OD	2	11	21	2	2
Young	Replicate 1	C	Female	0.5 OD	2	12	21	2	2
Young	Replicate 1	C	Female	0.5 OD	2	13	24	2	2
Young	Replicate 1	C	Female	0.5 OD	2	14	24	2	2
Young	Replicate 1	C	Female	0.5 OD	3	1	6	2	2
Young	Replicate 1	C	Female	0.5 OD	3	2	6	2	2
Young	Replicate 1	C	Female	0.5 OD	3	3	6	2	2
Young	Replicate 1	C	Female	0.5 OD	3	4	6	2	2
Young	Replicate 1	C	Female	0.5 OD	3	5	6	2	2
Young	Replicate 1	C	Female	0.5 OD	3	6	6	2	2
Young	Replicate 1	C	Female	0.5 OD	3	7	6	2	2
Young	Replicate 1	C	Female	0.5 OD	3	8	9	2	2
Young	Replicate 1	C	Female	0.5 OD	3	9	9	2	2
Young	Replicate 1	C	Female	0.5 OD	3	10	21	2	2
Young	Replicate 1	C	Female	0.5 OD	3	11	21	2	2
Young	Replicate 1	C	Female	0.5 OD	3	12	21	2	2
Young	Replicate 1	C	Female	0.5 OD	3	13	24	2	2
Young	Replicate 1	C	Female	0.5 OD	3	14	27	2	2
Young	Replicate 1	C	Female	0.5 OD	4	1	6	2	2
Young	Replicate 1	C	Female	0.5 OD	4	2	6	2	2
Young	Replicate 1	C	Female	0.5 OD	4	3	6	2	2
Young	Replicate 1	C	Female	0.5 OD	4	4	6	2	2
Young	Replicate 1	C	Female	0.5 OD	4	5	6	2	2
Young	Replicate 1	C	Female	0.5 OD	4	6	9	2	2
Young	Replicate 1	C	Female	0.5 OD	4	7	9	2	2
Young	Replicate 1	C	Female	0.5 OD	4	8	9	2	2
Young	Replicate 1	C	Female	0.5 OD	4	9	18	2	2
Young	Replicate 1	C	Female	0.5 OD	4	10	24	2	2
Young	Replicate 1	C	Female	0.5 OD	4	11	24	2	2
Young	Replicate 1	C	Female	0.5 OD	4	12	24	2	2
Young	Replicate 1	C	Female	0.5 OD	4	13	27	2	2
Young	Replicate 1	C	Female	0.5 OD	4	14	27	2	2
Young	Replicate 1	C	Female	0.5 OD	5	1	6	2	2
Young	Replicate 1	C	Female	0.5 OD	5	2	6	2	2
Young	Replicate 1	C	Female	0.5 OD	5	3	6	2	2
Young	Replicate 1	C	Female	0.5 OD	5	4	6	2	2
Young	Replicate 1	C	Female	0.5 OD	5	5	6	2	2
Young	Replicate 1	C	Female	0.5 OD	5	6	6	2	2
Young	Replicate 1	C	Female	0.5 OD	5	7	6	2	2
Young	Replicate 1	C	Female	0.5 OD	5	8	6	2	2
Young	Replicate 1	C	Female	0.5 OD	5	9	6	2	2
Young	Replicate 1	C	Female	0.5 OD	5	10	12	2	2
Young	Replicate 1	C	Female	0.5 OD	5	11	24	2	2
Young	Replicate 1	C	Female	0.5 OD	5	12	27	2	2
Young	Replicate 1	C	Female	0.5 OD	5	13	30	2	2
Young	Replicate 1	C	Female	0.5 OD	5	14	120	1	1
Young	Replicate 1	C	Female	1 OD	1	1	6	2	2
Young	Replicate 1	C	Female	1 OD	1	2	6	2	2
Young	Replicate 1	C	Female	1 OD	1	3	6	2	2
Young	Replicate 1	C	Female	1 OD	1	4	6	2	2
Young	Replicate 1	C	Female	1 OD	1	5	9	2	2
Young	Replicate 1	C	Female	1 OD	1	6	12	2	2
Young	Replicate 1	C	Female	1 OD	1	7	15	2	2
Young	Replicate 1	C	Female	1 OD	1	8	21	2	2
Young	Replicate 1	C	Female	1 OD	1	9	24	2	2
Young	Replicate 1	C	Female	1 OD	1	10	24	2	2
Young	Replicate 1	C	Female	1 OD	1	11	24	2	2
Young	Replicate 1	C	Female	1 OD	1	12	24	2	2
Young	Replicate 1	C	Female	1 OD	1	13	24	2	2
Young	Replicate 1	C	Female	1 OD	1	14	30	2	2
Young	Replicate 1	C	Female	1 OD	2	1	6	2	2
Young	Replicate 1	C	Female	1 OD	2	2	6	2	2
Young	Replicate 1	C	Female	1 OD	2	3	6	2	2
Young	Replicate 1	C	Female	1 OD	2	4	6	2	2
Young	Replicate 1	C	Female	1 OD	2	5	6	2	2
Young	Replicate 1	C	Female	1 OD	2	6	6	2	2
Young	Replicate 1	C	Female	1 OD	2	7	6	2	2
Young	Replicate 1	C	Female	1 OD	2	8	9	2	2
Young	Replicate 1	C	Female	1 OD	2	9	21	2	2
Young	Replicate 1	C	Female	1 OD	2	10	24	2	2
Young	Replicate 1	C	Female	1 OD	2	11	24	2	2
Young	Replicate 1	C	Female	1 OD	2	12	27	2	2
Young	Replicate 1	C	Female	1 OD	2	13	27	2	2
Young	Replicate 1	C	Female	1 OD	2	14	63	2	2
Young	Replicate 1	C	Female	1 OD	3	1	6	2	2
Young	Replicate 1	C	Female	1 OD	3	2	9	2	2
Young	Replicate 1	C	Female	1 OD	3	3	9	2	2
Young	Replicate 1	C	Female	1 OD	3	4	21	2	2
Young	Replicate 1	C	Female	1 OD	3	5	21	2	2
Young	Replicate 1	C	Female	1 OD	3	6	21	2	2
Young	Replicate 1	C	Female	1 OD	3	7	24	2	2
Young	Replicate 1	C	Female	1 OD	3	8	24	2	2
Young	Replicate 1	C	Female	1 OD	3	9	24	2	2
Young	Replicate 1	C	Female	1 OD	3	10	24	2	2
Young	Replicate 1	C	Female	1 OD	3	11	27	2	2
Young	Replicate 1	C	Female	1 OD	3	12	30	2	2
Young	Replicate 1	C	Female	1 OD	3	13	63	2	2
Young	Replicate 1	C	Female	1 OD	3	14	63	2	2
Young	Replicate 1	C	Female	1 OD	4	1	6	2	2
Young	Replicate 1	C	Female	1 OD	4	2	6	2	2
Young	Replicate 1	C	Female	1 OD	4	3	6	2	2
Young	Replicate 1	C	Female	1 OD	4	4	9	2	2
Young	Replicate 1	C	Female	1 OD	4	5	15	2	2
Young	Replicate 1	C	Female	1 OD	4	6	15	2	2
Young	Replicate 1	C	Female	1 OD	4	7	18	2	2
Young	Replicate 1	C	Female	1 OD	4	8	21	2	2
Young	Replicate 1	C	Female	1 OD	4	9	24	2	2
Young	Replicate 1	C	Female	1 OD	4	10	24	2	2
Young	Replicate 1	C	Female	1 OD	4	11	24	2	2
Young	Replicate 1	C	Female	1 OD	4	12	24	2	2
Young	Replicate 1	C	Female	1 OD	4	13	24	2	2
Young	Replicate 1	C	Female	1 OD	4	14	30	2	2
Young	Replicate 1	C	Female	1 OD	5	1	6	2	2
Young	Replicate 1	C	Female	1 OD	5	2	6	2	2
Young	Replicate 1	C	Female	1 OD	5	3	6	2	2
Young	Replicate 1	C	Female	1 OD	5	4	6	2	2
Young	Replicate 1	C	Female	1 OD	5	5	15	2	2
Young	Replicate 1	C	Female	1 OD	5	6	15	2	2
Young	Replicate 1	C	Female	1 OD	5	7	24	2	2
Young	Replicate 1	C	Female	1 OD	5	8	27	2	2
Young	Replicate 1	C	Female	1 OD	5	9	27	2	2
Young	Replicate 1	C	Female	1 OD	5	10	27	2	2
Young	Replicate 1	C	Female	1 OD	5	11	30	2	2
Young	Replicate 1	C	Female	1 OD	5	12	30	2	2
Young	Replicate 1	C	Female	1 OD	5	13	30	2	2
Young	Replicate 1	C	Female	1 OD	5	14	120	1	1
Young	Replicate 1	Ml	Female	Sham	1	1	120	1	2
Young	Replicate 1	Ml	Female	Sham	1	2	120	1	1
Young	Replicate 1	Ml	Female	Sham	1	3	120	1	1
Young	Replicate 1	Ml	Female	Sham	1	4	120	1	1
Young	Replicate 1	Ml	Female	Sham	1	5	120	1	1
Young	Replicate 1	Ml	Female	Sham	1	6	120	1	1
Young	Replicate 1	Ml	Female	Sham	1	7	120	1	1
Young	Replicate 1	Ml	Female	Sham	1	8	120	1	1
Young	Replicate 1	Ml	Female	Sham	1	9	120	1	1
Young	Replicate 1	Ml	Female	Sham	1	10	120	1	1
Young	Replicate 1	Ml	Female	Sham	1	11	120	1	1
Young	Replicate 1	Ml	Female	Sham	1	12	120	1	1
Young	Replicate 1	Ml	Female	Sham	1	13	120	1	1
Young	Replicate 1	Ml	Female	Sham	1	14	120	1	1
Young	Replicate 1	Ml	Female	Sham	2	1	120	1	2
Young	Replicate 1	Ml	Female	Sham	2	2	120	1	1
Young	Replicate 1	Ml	Female	Sham	2	3	120	1	1
Young	Replicate 1	Ml	Female	Sham	2	4	120	1	1
Young	Replicate 1	Ml	Female	Sham	2	5	120	1	1
Young	Replicate 1	Ml	Female	Sham	2	6	120	1	1
Young	Replicate 1	Ml	Female	Sham	2	7	120	1	1
Young	Replicate 1	Ml	Female	Sham	2	8	120	1	1
Young	Replicate 1	Ml	Female	Sham	2	9	120	1	1
Young	Replicate 1	Ml	Female	Sham	2	10	120	1	1
Young	Replicate 1	Ml	Female	Sham	2	11	120	1	1
Young	Replicate 1	Ml	Female	Sham	2	12	120	1	1
Young	Replicate 1	Ml	Female	Sham	2	13	120	1	1
Young	Replicate 1	Ml	Female	Sham	2	14	120	1	1
Young	Replicate 1	Ml	Female	Sham	3	1	120	1	2
Young	Replicate 1	Ml	Female	Sham	3	2	120	1	1
Young	Replicate 1	Ml	Female	Sham	3	3	120	1	1
Young	Replicate 1	Ml	Female	Sham	3	4	120	1	1
Young	Replicate 1	Ml	Female	Sham	3	5	120	1	1
Young	Replicate 1	Ml	Female	Sham	3	6	120	1	1
Young	Replicate 1	Ml	Female	Sham	3	7	120	1	1
Young	Replicate 1	Ml	Female	Sham	3	8	120	1	1
Young	Replicate 1	Ml	Female	Sham	3	9	120	1	1
Young	Replicate 1	Ml	Female	Sham	3	10	120	1	1
Young	Replicate 1	Ml	Female	Sham	3	11	120	1	1
Young	Replicate 1	Ml	Female	Sham	3	12	120	1	1
Young	Replicate 1	Ml	Female	Sham	3	13	120	1	1
Young	Replicate 1	Ml	Female	Sham	3	14	120	1	1
Young	Replicate 1	Ml	Female	Sham	4	1	120	1	2
Young	Replicate 1	Ml	Female	Sham	4	2	120	1	1
Young	Replicate 1	Ml	Female	Sham	4	3	120	1	1
Young	Replicate 1	Ml	Female	Sham	4	4	120	1	1
Young	Replicate 1	Ml	Female	Sham	4	5	120	1	1
Young	Replicate 1	Ml	Female	Sham	4	6	120	1	1
Young	Replicate 1	Ml	Female	Sham	4	7	120	1	1
Young	Replicate 1	Ml	Female	Sham	4	8	120	1	1
Young	Replicate 1	Ml	Female	Sham	4	9	120	1	1
Young	Replicate 1	Ml	Female	Sham	4	10	120	1	1
Young	Replicate 1	Ml	Female	Sham	4	11	120	1	1
Young	Replicate 1	Ml	Female	Sham	4	12	120	1	1
Young	Replicate 1	Ml	Female	Sham	4	13	120	1	1
Young	Replicate 1	Ml	Female	Sham	4	14	120	1	1
Young	Replicate 1	Ml	Female	Sham	5	1	120	1	2
Young	Replicate 1	Ml	Female	Sham	5	2	120	1	1
Young	Replicate 1	Ml	Female	Sham	5	3	120	1	1
Young	Replicate 1	Ml	Female	Sham	5	4	120	1	1
Young	Replicate 1	Ml	Female	Sham	5	5	120	1	1
Young	Replicate 1	Ml	Female	Sham	5	6	120	1	1
Young	Replicate 1	Ml	Female	Sham	5	7	120	1	1
Young	Replicate 1	Ml	Female	Sham	5	8	120	1	1
Young	Replicate 1	Ml	Female	Sham	5	9	120	1	1
Young	Replicate 1	Ml	Female	Sham	5	10	120	1	1
Young	Replicate 1	Ml	Female	Sham	5	11	120	1	1
Young	Replicate 1	Ml	Female	Sham	5	12	120	1	1
Young	Replicate 1	Ml	Female	Sham	5	13	120	1	1
Young	Replicate 1	Ml	Female	Sham	5	14	120	1	1
Young	Replicate 1	Ml	Female	0.05 OD	1	1	6	2	2
Young	Replicate 1	Ml	Female	0.05 OD	1	2	6	2	2
Young	Replicate 1	Ml	Female	0.05 OD	1	3	6	2	2
Young	Replicate 1	Ml	Female	0.05 OD	1	4	6	2	2
Young	Replicate 1	Ml	Female	0.05 OD	1	5	6	2	2
Young	Replicate 1	Ml	Female	0.05 OD	1	6	6	2	2
Young	Replicate 1	Ml	Female	0.05 OD	1	7	9	2	2
Young	Replicate 1	Ml	Female	0.05 OD	1	8	24	2	2
Young	Replicate 1	Ml	Female	0.05 OD	1	9	24	2	2
Young	Replicate 1	Ml	Female	0.05 OD	1	10	24	2	2
Young	Replicate 1	Ml	Female	0.05 OD	1	11	27	2	2
Young	Replicate 1	Ml	Female	0.05 OD	1	12	27	2	2
Young	Replicate 1	Ml	Female	0.05 OD	1	13	120	1	1
Young	Replicate 1	Ml	Female	0.05 OD	1	14	120	1	1
Young	Replicate 1	Ml	Female	0.05 OD	2	1	6	2	2
Young	Replicate 1	Ml	Female	0.05 OD	2	2	15	2	2
Young	Replicate 1	Ml	Female	0.05 OD	2	3	27	2	2
Young	Replicate 1	Ml	Female	0.05 OD	2	4	27	2	2
Young	Replicate 1	Ml	Female	0.05 OD	2	5	87	2	2
Young	Replicate 1	Ml	Female	0.05 OD	2	6	87	2	2
Young	Replicate 1	Ml	Female	0.05 OD	2	7	120	1	1
Young	Replicate 1	Ml	Female	0.05 OD	2	8	120	1	1
Young	Replicate 1	Ml	Female	0.05 OD	2	9	120	1	1
Young	Replicate 1	Ml	Female	0.05 OD	2	10	120	1	1
Young	Replicate 1	Ml	Female	0.05 OD	2	11	120	1	1
Young	Replicate 1	Ml	Female	0.05 OD	2	12	120	1	1
Young	Replicate 1	Ml	Female	0.05 OD	2	13	120	1	1
Young	Replicate 1	Ml	Female	0.05 OD	2	14	120	1	1
Young	Replicate 1	Ml	Female	0.05 OD	3	1	6	2	2
Young	Replicate 1	Ml	Female	0.05 OD	3	2	21	2	2
Young	Replicate 1	Ml	Female	0.05 OD	3	3	21	2	2
Young	Replicate 1	Ml	Female	0.05 OD	3	4	24	2	2
Young	Replicate 1	Ml	Female	0.05 OD	3	5	24	2	2
Young	Replicate 1	Ml	Female	0.05 OD	3	6	24	2	2
Young	Replicate 1	Ml	Female	0.05 OD	3	7	24	2	2
Young	Replicate 1	Ml	Female	0.05 OD	3	8	27	2	2
Young	Replicate 1	Ml	Female	0.05 OD	3	9	111	2	2
Young	Replicate 1	Ml	Female	0.05 OD	3	10	120	1	1
Young	Replicate 1	Ml	Female	0.05 OD	3	11	120	1	1
Young	Replicate 1	Ml	Female	0.05 OD	3	12	120	1	1
Young	Replicate 1	Ml	Female	0.05 OD	3	13	120	1	1
Young	Replicate 1	Ml	Female	0.05 OD	3	14	120	1	1
Young	Replicate 1	Ml	Female	0.05 OD	4	1	6	2	2
Young	Replicate 1	Ml	Female	0.05 OD	4	2	6	2	2
Young	Replicate 1	Ml	Female	0.05 OD	4	3	24	2	2
Young	Replicate 1	Ml	Female	0.05 OD	4	4	24	2	2
Young	Replicate 1	Ml	Female	0.05 OD	4	5	24	2	2
Young	Replicate 1	Ml	Female	0.05 OD	4	6	24	2	2
Young	Replicate 1	Ml	Female	0.05 OD	4	7	48	2	2
Young	Replicate 1	Ml	Female	0.05 OD	4	8	120	1	1
Young	Replicate 1	Ml	Female	0.05 OD	4	9	120	1	1
Young	Replicate 1	Ml	Female	0.05 OD	4	10	120	1	1
Young	Replicate 1	Ml	Female	0.05 OD	4	11	120	1	1
Young	Replicate 1	Ml	Female	0.05 OD	4	12	120	1	1
Young	Replicate 1	Ml	Female	0.05 OD	4	13	120	1	1
Young	Replicate 1	Ml	Female	0.05 OD	4	14	120	1	1
Young	Replicate 1	Ml	Female	0.05 OD	5	1	6	2	2
Young	Replicate 1	Ml	Female	0.05 OD	5	2	6	2	2
Young	Replicate 1	Ml	Female	0.05 OD	5	3	6	2	2
Young	Replicate 1	Ml	Female	0.05 OD	5	4	9	2	2
Young	Replicate 1	Ml	Female	0.05 OD	5	5	9	2	2
Young	Replicate 1	Ml	Female	0.05 OD	5	6	21	2	2
Young	Replicate 1	Ml	Female	0.05 OD	5	7	21	2	2
Young	Replicate 1	Ml	Female	0.05 OD	5	8	27	2	2
Young	Replicate 1	Ml	Female	0.05 OD	5	9	36	2	2
Young	Replicate 1	Ml	Female	0.05 OD	5	10	120	1	1
Young	Replicate 1	Ml	Female	0.05 OD	5	11	120	1	1
Young	Replicate 1	Ml	Female	0.05 OD	5	12	120	1	1
Young	Replicate 1	Ml	Female	0.05 OD	5	13	120	1	1
Young	Replicate 1	Ml	Female	0.05 OD	5	14	120	1	1
Young	Replicate 1	Ml	Female	0.1 OD	1	1	6	2	2
Young	Replicate 1	Ml	Female	0.1 OD	1	2	6	2	2
Young	Replicate 1	Ml	Female	0.1 OD	1	3	6	2	2
Young	Replicate 1	Ml	Female	0.1 OD	1	4	6	2	2
Young	Replicate 1	Ml	Female	0.1 OD	1	5	24	2	2
Young	Replicate 1	Ml	Female	0.1 OD	1	6	24	2	2
Young	Replicate 1	Ml	Female	0.1 OD	1	7	27	2	2
Young	Replicate 1	Ml	Female	0.1 OD	1	8	30	2	2
Young	Replicate 1	Ml	Female	0.1 OD	1	9	111	2	2
Young	Replicate 1	Ml	Female	0.1 OD	1	10	120	1	1
Young	Replicate 1	Ml	Female	0.1 OD	1	11	120	1	1
Young	Replicate 1	Ml	Female	0.1 OD	1	12	120	1	1
Young	Replicate 1	Ml	Female	0.1 OD	1	13	120	1	1
Young	Replicate 1	Ml	Female	0.1 OD	1	14	120	1	1
Young	Replicate 1	Ml	Female	0.1 OD	2	1	6	2	2
Young	Replicate 1	Ml	Female	0.1 OD	2	2	6	2	2
Young	Replicate 1	Ml	Female	0.1 OD	2	3	6	2	2
Young	Replicate 1	Ml	Female	0.1 OD	2	4	6	2	2
Young	Replicate 1	Ml	Female	0.1 OD	2	5	9	2	2
Young	Replicate 1	Ml	Female	0.1 OD	2	6	24	2	2
Young	Replicate 1	Ml	Female	0.1 OD	2	7	24	2	2
Young	Replicate 1	Ml	Female	0.1 OD	2	8	27	2	2
Young	Replicate 1	Ml	Female	0.1 OD	2	9	87	2	2
Young	Replicate 1	Ml	Female	0.1 OD	2	10	87	2	2
Young	Replicate 1	Ml	Female	0.1 OD	2	11	120	1	1
Young	Replicate 1	Ml	Female	0.1 OD	2	12	120	1	1
Young	Replicate 1	Ml	Female	0.1 OD	2	13	120	1	1
Young	Replicate 1	Ml	Female	0.1 OD	2	14	120	1	1
Young	Replicate 1	Ml	Female	0.1 OD	3	1	6	2	2
Young	Replicate 1	Ml	Female	0.1 OD	3	2	6	2	2
Young	Replicate 1	Ml	Female	0.1 OD	3	3	21	2	2
Young	Replicate 1	Ml	Female	0.1 OD	3	4	24	2	2
Young	Replicate 1	Ml	Female	0.1 OD	3	5	24	2	2
Young	Replicate 1	Ml	Female	0.1 OD	3	6	24	2	2
Young	Replicate 1	Ml	Female	0.1 OD	3	7	24	2	2
Young	Replicate 1	Ml	Female	0.1 OD	3	8	24	2	2
Young	Replicate 1	Ml	Female	0.1 OD	3	9	27	2	2
Young	Replicate 1	Ml	Female	0.1 OD	3	10	27	2	2
Young	Replicate 1	Ml	Female	0.1 OD	3	11	30	2	2
Young	Replicate 1	Ml	Female	0.1 OD	3	12	30	2	2
Young	Replicate 1	Ml	Female	0.1 OD	3	13	120	1	1
Young	Replicate 1	Ml	Female	0.1 OD	3	14	120	1	1
Young	Replicate 1	Ml	Female	0.1 OD	4	1	6	2	2
Young	Replicate 1	Ml	Female	0.1 OD	4	2	6	2	2
Young	Replicate 1	Ml	Female	0.1 OD	4	3	6	2	2
Young	Replicate 1	Ml	Female	0.1 OD	4	4	6	2	2
Young	Replicate 1	Ml	Female	0.1 OD	4	5	6	2	2
Young	Replicate 1	Ml	Female	0.1 OD	4	6	6	2	2
Young	Replicate 1	Ml	Female	0.1 OD	4	7	9	2	2
Young	Replicate 1	Ml	Female	0.1 OD	4	8	24	2	2
Young	Replicate 1	Ml	Female	0.1 OD	4	9	24	2	2
Young	Replicate 1	Ml	Female	0.1 OD	4	10	48	2	2
Young	Replicate 1	Ml	Female	0.1 OD	4	11	120	1	1
Young	Replicate 1	Ml	Female	0.1 OD	4	12	120	1	1
Young	Replicate 1	Ml	Female	0.1 OD	4	13	120	1	1
Young	Replicate 1	Ml	Female	0.1 OD	4	14	120	1	1
Young	Replicate 1	Ml	Female	0.1 OD	5	1	6	2	2
Young	Replicate 1	Ml	Female	0.1 OD	5	2	6	2	2
Young	Replicate 1	Ml	Female	0.1 OD	5	3	6	2	2
Young	Replicate 1	Ml	Female	0.1 OD	5	4	6	2	2
Young	Replicate 1	Ml	Female	0.1 OD	5	5	9	2	2
Young	Replicate 1	Ml	Female	0.1 OD	5	6	9	2	2
Young	Replicate 1	Ml	Female	0.1 OD	5	7	9	2	2
Young	Replicate 1	Ml	Female	0.1 OD	5	8	9	2	2
Young	Replicate 1	Ml	Female	0.1 OD	5	9	9	2	2
Young	Replicate 1	Ml	Female	0.1 OD	5	10	27	2	2
Young	Replicate 1	Ml	Female	0.1 OD	5	11	30	2	2
Young	Replicate 1	Ml	Female	0.1 OD	5	12	36	2	2
Young	Replicate 1	Ml	Female	0.1 OD	5	13	120	1	1
Young	Replicate 1	Ml	Female	0.1 OD	5	14	120	1	1
Young	Replicate 1	Ml	Female	0.5 OD	1	1	6	2	2
Young	Replicate 1	Ml	Female	0.5 OD	1	2	6	2	2
Young	Replicate 1	Ml	Female	0.5 OD	1	3	21	2	2
Young	Replicate 1	Ml	Female	0.5 OD	1	4	21	2	2
Young	Replicate 1	Ml	Female	0.5 OD	1	5	24	2	2
Young	Replicate 1	Ml	Female	0.5 OD	1	6	24	2	2
Young	Replicate 1	Ml	Female	0.5 OD	1	7	24	2	2
Young	Replicate 1	Ml	Female	0.5 OD	1	8	24	2	2
Young	Replicate 1	Ml	Female	0.5 OD	1	9	24	2	2
Young	Replicate 1	Ml	Female	0.5 OD	1	10	27	2	2
Young	Replicate 1	Ml	Female	0.5 OD	1	11	30	2	2
Young	Replicate 1	Ml	Female	0.5 OD	1	12	30	2	2
Young	Replicate 1	Ml	Female	0.5 OD	1	13	111	2	2
Young	Replicate 1	Ml	Female	0.5 OD	1	14	120	1	1
Young	Replicate 1	Ml	Female	0.5 OD	2	1	6	2	2
Young	Replicate 1	Ml	Female	0.5 OD	2	2	6	2	2
Young	Replicate 1	Ml	Female	0.5 OD	2	3	6	2	2
Young	Replicate 1	Ml	Female	0.5 OD	2	4	6	2	2
Young	Replicate 1	Ml	Female	0.5 OD	2	5	6	2	2
Young	Replicate 1	Ml	Female	0.5 OD	2	6	6	2	2
Young	Replicate 1	Ml	Female	0.5 OD	2	7	9	2	2
Young	Replicate 1	Ml	Female	0.5 OD	2	8	9	2	2
Young	Replicate 1	Ml	Female	0.5 OD	2	9	9	2	2
Young	Replicate 1	Ml	Female	0.5 OD	2	10	21	2	2
Young	Replicate 1	Ml	Female	0.5 OD	2	11	24	2	2
Young	Replicate 1	Ml	Female	0.5 OD	2	12	24	2	2
Young	Replicate 1	Ml	Female	0.5 OD	2	13	24	2	2
Young	Replicate 1	Ml	Female	0.5 OD	2	14	27	2	2
Young	Replicate 1	Ml	Female	0.5 OD	3	1	9	2	2
Young	Replicate 1	Ml	Female	0.5 OD	3	2	21	2	2
Young	Replicate 1	Ml	Female	0.5 OD	3	3	21	2	2
Young	Replicate 1	Ml	Female	0.5 OD	3	4	21	2	2
Young	Replicate 1	Ml	Female	0.5 OD	3	5	21	2	2
Young	Replicate 1	Ml	Female	0.5 OD	3	6	21	2	2
Young	Replicate 1	Ml	Female	0.5 OD	3	7	21	2	2
Young	Replicate 1	Ml	Female	0.5 OD	3	8	24	2	2
Young	Replicate 1	Ml	Female	0.5 OD	3	9	24	2	2
Young	Replicate 1	Ml	Female	0.5 OD	3	10	24	2	2
Young	Replicate 1	Ml	Female	0.5 OD	3	11	24	2	2
Young	Replicate 1	Ml	Female	0.5 OD	3	12	27	2	2
Young	Replicate 1	Ml	Female	0.5 OD	3	13	27	2	2
Young	Replicate 1	Ml	Female	0.5 OD	3	14	120	1	1
Young	Replicate 1	Ml	Female	0.5 OD	4	1	6	2	2
Young	Replicate 1	Ml	Female	0.5 OD	4	2	6	2	2
Young	Replicate 1	Ml	Female	0.5 OD	4	3	9	2	2
Young	Replicate 1	Ml	Female	0.5 OD	4	4	12	2	2
Young	Replicate 1	Ml	Female	0.5 OD	4	5	24	2	2
Young	Replicate 1	Ml	Female	0.5 OD	4	6	24	2	2
Young	Replicate 1	Ml	Female	0.5 OD	4	7	27	2	2
Young	Replicate 1	Ml	Female	0.5 OD	4	8	27	2	2
Young	Replicate 1	Ml	Female	0.5 OD	4	9	27	2	2
Young	Replicate 1	Ml	Female	0.5 OD	4	10	30	2	2
Young	Replicate 1	Ml	Female	0.5 OD	4	11	120	1	1
Young	Replicate 1	Ml	Female	0.5 OD	4	12	120	1	1
Young	Replicate 1	Ml	Female	0.5 OD	4	13	120	1	1
Young	Replicate 1	Ml	Female	0.5 OD	4	14	120	1	1
Young	Replicate 1	Ml	Female	0.5 OD	5	1	6	2	2
Young	Replicate 1	Ml	Female	0.5 OD	5	2	9	2	2
Young	Replicate 1	Ml	Female	0.5 OD	5	3	21	2	2
Young	Replicate 1	Ml	Female	0.5 OD	5	4	24	2	2
Young	Replicate 1	Ml	Female	0.5 OD	5	5	24	2	2
Young	Replicate 1	Ml	Female	0.5 OD	5	6	24	2	2
Young	Replicate 1	Ml	Female	0.5 OD	5	7	27	2	2
Young	Replicate 1	Ml	Female	0.5 OD	5	8	27	2	2
Young	Replicate 1	Ml	Female	0.5 OD	5	9	27	2	2
Young	Replicate 1	Ml	Female	0.5 OD	5	10	27	2	2
Young	Replicate 1	Ml	Female	0.5 OD	5	11	27	2	2
Young	Replicate 1	Ml	Female	0.5 OD	5	12	30	2	2
Young	Replicate 1	Ml	Female	0.5 OD	5	13	30	2	2
Young	Replicate 1	Ml	Female	0.5 OD	5	14	120	1	1
Young	Replicate 1	Ml	Female	1 OD	1	1	6	2	2
Young	Replicate 1	Ml	Female	1 OD	1	2	6	2	2
Young	Replicate 1	Ml	Female	1 OD	1	3	21	2	2
Young	Replicate 1	Ml	Female	1 OD	1	4	21	2	2
Young	Replicate 1	Ml	Female	1 OD	1	5	21	2	2
Young	Replicate 1	Ml	Female	1 OD	1	6	24	2	2
Young	Replicate 1	Ml	Female	1 OD	1	7	24	2	2
Young	Replicate 1	Ml	Female	1 OD	1	8	24	2	2
Young	Replicate 1	Ml	Female	1 OD	1	9	24	2	2
Young	Replicate 1	Ml	Female	1 OD	1	10	27	2	2
Young	Replicate 1	Ml	Female	1 OD	1	11	27	2	2
Young	Replicate 1	Ml	Female	1 OD	1	12	27	2	2
Young	Replicate 1	Ml	Female	1 OD	1	13	27	2	2
Young	Replicate 1	Ml	Female	1 OD	1	14	30	2	2
Young	Replicate 1	Ml	Female	1 OD	2	1	9	2	2
Young	Replicate 1	Ml	Female	1 OD	2	2	12	2	2
Young	Replicate 1	Ml	Female	1 OD	2	3	21	2	2
Young	Replicate 1	Ml	Female	1 OD	2	4	24	2	2
Young	Replicate 1	Ml	Female	1 OD	2	5	24	2	2
Young	Replicate 1	Ml	Female	1 OD	2	6	24	2	2
Young	Replicate 1	Ml	Female	1 OD	2	7	24	2	2
Young	Replicate 1	Ml	Female	1 OD	2	8	24	2	2
Young	Replicate 1	Ml	Female	1 OD	2	9	24	2	2
Young	Replicate 1	Ml	Female	1 OD	2	10	24	2	2
Young	Replicate 1	Ml	Female	1 OD	2	11	24	2	2
Young	Replicate 1	Ml	Female	1 OD	2	12	24	2	2
Young	Replicate 1	Ml	Female	1 OD	2	13	27	2	2
Young	Replicate 1	Ml	Female	1 OD	2	14	30	2	2
Young	Replicate 1	Ml	Female	1 OD	3	1	12	2	2
Young	Replicate 1	Ml	Female	1 OD	3	2	12	2	2
Young	Replicate 1	Ml	Female	1 OD	3	3	12	2	2
Young	Replicate 1	Ml	Female	1 OD	3	4	21	2	2
Young	Replicate 1	Ml	Female	1 OD	3	5	21	2	2
Young	Replicate 1	Ml	Female	1 OD	3	6	21	2	2
Young	Replicate 1	Ml	Female	1 OD	3	7	21	2	2
Young	Replicate 1	Ml	Female	1 OD	3	8	24	2	2
Young	Replicate 1	Ml	Female	1 OD	3	9	24	2	2
Young	Replicate 1	Ml	Female	1 OD	3	10	24	2	2
Young	Replicate 1	Ml	Female	1 OD	3	11	24	2	2
Young	Replicate 1	Ml	Female	1 OD	3	12	30	2	2
Young	Replicate 1	Ml	Female	1 OD	3	13	30	2	2
Young	Replicate 1	Ml	Female	1 OD	3	14	30	2	2
Young	Replicate 1	Ml	Female	1 OD	4	1	6	2	2
Young	Replicate 1	Ml	Female	1 OD	4	2	9	2	2
Young	Replicate 1	Ml	Female	1 OD	4	3	9	2	2
Young	Replicate 1	Ml	Female	1 OD	4	4	15	2	2
Young	Replicate 1	Ml	Female	1 OD	4	5	24	2	2
Young	Replicate 1	Ml	Female	1 OD	4	6	24	2	2
Young	Replicate 1	Ml	Female	1 OD	4	7	24	2	2
Young	Replicate 1	Ml	Female	1 OD	4	8	27	2	2
Young	Replicate 1	Ml	Female	1 OD	4	9	27	2	2
Young	Replicate 1	Ml	Female	1 OD	4	10	27	2	2
Young	Replicate 1	Ml	Female	1 OD	4	11	27	2	2
Young	Replicate 1	Ml	Female	1 OD	4	12	30	2	2
Young	Replicate 1	Ml	Female	1 OD	4	13	120	1	1
Young	Replicate 1	Ml	Female	1 OD	4	14	120	1	1
Young	Replicate 1	Ml	Female	1 OD	5	1	6	2	2
Young	Replicate 1	Ml	Female	1 OD	5	2	9	2	2
Young	Replicate 1	Ml	Female	1 OD	5	3	12	2	2
Young	Replicate 1	Ml	Female	1 OD	5	4	21	2	2
Young	Replicate 1	Ml	Female	1 OD	5	5	21	2	2
Young	Replicate 1	Ml	Female	1 OD	5	6	21	2	2
Young	Replicate 1	Ml	Female	1 OD	5	7	24	2	2
Young	Replicate 1	Ml	Female	1 OD	5	8	24	2	2
Young	Replicate 1	Ml	Female	1 OD	5	9	27	2	2
Young	Replicate 1	Ml	Female	1 OD	5	10	27	2	2
Young	Replicate 1	Ml	Female	1 OD	5	11	27	2	2
Young	Replicate 1	Ml	Female	1 OD	5	12	27	2	2
Young	Replicate 1	Ml	Female	1 OD	5	13	30	2	2
Young	Replicate 1	Ml	Female	1 OD	5	14	120	1	1
Young	Replicate 2	C	Female	Sham	1	1	120	1	2
Young	Replicate 2	C	Female	Sham	1	2	120	1	1
Young	Replicate 2	C	Female	Sham	1	3	120	1	1
Young	Replicate 2	C	Female	Sham	1	4	120	1	1
Young	Replicate 2	C	Female	Sham	1	5	120	1	1
Young	Replicate 2	C	Female	Sham	1	6	120	1	1
Young	Replicate 2	C	Female	Sham	1	7	120	1	1
Young	Replicate 2	C	Female	Sham	1	8	120	1	1
Young	Replicate 2	C	Female	Sham	1	9	120	1	1
Young	Replicate 2	C	Female	Sham	1	10	120	1	1
Young	Replicate 2	C	Female	Sham	1	11	120	1	1
Young	Replicate 2	C	Female	Sham	1	12	120	1	1
Young	Replicate 2	C	Female	Sham	1	13	120	1	1
Young	Replicate 2	C	Female	Sham	1	14	120	1	1
Young	Replicate 2	C	Female	Sham	2	1	120	1	2
Young	Replicate 2	C	Female	Sham	2	2	120	1	1
Young	Replicate 2	C	Female	Sham	2	3	120	1	1
Young	Replicate 2	C	Female	Sham	2	4	120	1	1
Young	Replicate 2	C	Female	Sham	2	5	120	1	1
Young	Replicate 2	C	Female	Sham	2	6	120	1	1
Young	Replicate 2	C	Female	Sham	2	7	120	1	1
Young	Replicate 2	C	Female	Sham	2	8	120	1	1
Young	Replicate 2	C	Female	Sham	2	9	120	1	1
Young	Replicate 2	C	Female	Sham	2	10	120	1	1
Young	Replicate 2	C	Female	Sham	2	11	120	1	1
Young	Replicate 2	C	Female	Sham	2	12	120	1	1
Young	Replicate 2	C	Female	Sham	2	13	120	1	1
Young	Replicate 2	C	Female	Sham	2	14	120	1	1
Young	Replicate 2	C	Female	Sham	3	1	120	1	2
Young	Replicate 2	C	Female	Sham	3	2	120	1	1
Young	Replicate 2	C	Female	Sham	3	3	120	1	1
Young	Replicate 2	C	Female	Sham	3	4	120	1	1
Young	Replicate 2	C	Female	Sham	3	5	120	1	1
Young	Replicate 2	C	Female	Sham	3	6	120	1	1
Young	Replicate 2	C	Female	Sham	3	7	120	1	1
Young	Replicate 2	C	Female	Sham	3	8	120	1	1
Young	Replicate 2	C	Female	Sham	3	9	120	1	1
Young	Replicate 2	C	Female	Sham	3	10	120	1	1
Young	Replicate 2	C	Female	Sham	3	11	120	1	1
Young	Replicate 2	C	Female	Sham	3	12	120	1	1
Young	Replicate 2	C	Female	Sham	3	13	120	1	1
Young	Replicate 2	C	Female	Sham	3	14	120	1	1
Young	Replicate 2	C	Female	Sham	4	1	120	1	2
Young	Replicate 2	C	Female	Sham	4	2	120	1	1
Young	Replicate 2	C	Female	Sham	4	3	120	1	1
Young	Replicate 2	C	Female	Sham	4	4	120	1	1
Young	Replicate 2	C	Female	Sham	4	5	120	1	1
Young	Replicate 2	C	Female	Sham	4	6	120	1	1
Young	Replicate 2	C	Female	Sham	4	7	120	1	1
Young	Replicate 2	C	Female	Sham	4	8	120	1	1
Young	Replicate 2	C	Female	Sham	4	9	120	1	1
Young	Replicate 2	C	Female	Sham	4	10	120	1	1
Young	Replicate 2	C	Female	Sham	4	11	120	1	1
Young	Replicate 2	C	Female	Sham	4	12	120	1	1
Young	Replicate 2	C	Female	Sham	4	13	120	1	1
Young	Replicate 2	C	Female	Sham	4	14	120	1	1
Young	Replicate 2	C	Female	Sham	5	1	120	1	2
Young	Replicate 2	C	Female	Sham	5	2	120	1	1
Young	Replicate 2	C	Female	Sham	5	3	120	1	1
Young	Replicate 2	C	Female	Sham	5	4	120	1	1
Young	Replicate 2	C	Female	Sham	5	5	120	1	1
Young	Replicate 2	C	Female	Sham	5	6	120	1	1
Young	Replicate 2	C	Female	Sham	5	7	120	1	1
Young	Replicate 2	C	Female	Sham	5	8	120	1	1
Young	Replicate 2	C	Female	Sham	5	9	120	1	1
Young	Replicate 2	C	Female	Sham	5	10	120	1	1
Young	Replicate 2	C	Female	Sham	5	11	120	1	1
Young	Replicate 2	C	Female	Sham	5	12	120	1	1
Young	Replicate 2	C	Female	Sham	5	13	120	1	1
Young	Replicate 2	C	Female	Sham	5	14	120	1	1
Young	Replicate 2	C	Female	0.05 OD	1	1	3	2	2
Young	Replicate 2	C	Female	0.05 OD	1	2	3	2	2
Young	Replicate 2	C	Female	0.05 OD	1	3	3	2	2
Young	Replicate 2	C	Female	0.05 OD	1	4	9	2	2
Young	Replicate 2	C	Female	0.05 OD	1	5	9	2	2
Young	Replicate 2	C	Female	0.05 OD	1	6	15	2	2
Young	Replicate 2	C	Female	0.05 OD	1	7	27	2	2
Young	Replicate 2	C	Female	0.05 OD	1	8	27	2	2
Young	Replicate 2	C	Female	0.05 OD	1	9	27	2	2
Young	Replicate 2	C	Female	0.05 OD	1	10	27	2	2
Young	Replicate 2	C	Female	0.05 OD	1	11	30	2	2
Young	Replicate 2	C	Female	0.05 OD	1	12	30	2	2
Young	Replicate 2	C	Female	0.05 OD	1	13	120	1	1
Young	Replicate 2	C	Female	0.05 OD	1	14	120	1	1
Young	Replicate 2	C	Female	0.05 OD	2	1	3	2	2
Young	Replicate 2	C	Female	0.05 OD	2	2	3	2	2
Young	Replicate 2	C	Female	0.05 OD	2	3	6	2	2
Young	Replicate 2	C	Female	0.05 OD	2	4	9	2	2
Young	Replicate 2	C	Female	0.05 OD	2	5	9	2	2
Young	Replicate 2	C	Female	0.05 OD	2	6	15	2	2
Young	Replicate 2	C	Female	0.05 OD	2	7	24	2	2
Young	Replicate 2	C	Female	0.05 OD	2	8	24	2	2
Young	Replicate 2	C	Female	0.05 OD	2	9	30	2	2
Young	Replicate 2	C	Female	0.05 OD	2	10	30	2	2
Young	Replicate 2	C	Female	0.05 OD	2	11	30	2	2
Young	Replicate 2	C	Female	0.05 OD	2	12	30	2	2
Young	Replicate 2	C	Female	0.05 OD	2	13	45	2	2
Young	Replicate 2	C	Female	0.05 OD	2	14	120	1	1
Young	Replicate 2	C	Female	0.05 OD	3	1	3	2	2
Young	Replicate 2	C	Female	0.05 OD	3	2	3	2	2
Young	Replicate 2	C	Female	0.05 OD	3	3	12	2	2
Young	Replicate 2	C	Female	0.05 OD	3	4	27	2	2
Young	Replicate 2	C	Female	0.05 OD	3	5	27	2	2
Young	Replicate 2	C	Female	0.05 OD	3	6	27	2	2
Young	Replicate 2	C	Female	0.05 OD	3	7	30	2	2
Young	Replicate 2	C	Female	0.05 OD	3	8	30	2	2
Young	Replicate 2	C	Female	0.05 OD	3	9	30	2	2
Young	Replicate 2	C	Female	0.05 OD	3	10	36	2	2
Young	Replicate 2	C	Female	0.05 OD	3	11	42	2	2
Young	Replicate 2	C	Female	0.05 OD	3	12	120	1	1
Young	Replicate 2	C	Female	0.05 OD	3	13	120	1	1
Young	Replicate 2	C	Female	0.05 OD	3	14	120	1	1
Young	Replicate 2	C	Female	0.05 OD	4	1	3	2	2
Young	Replicate 2	C	Female	0.05 OD	4	2	6	2	2
Young	Replicate 2	C	Female	0.05 OD	4	3	6	2	2
Young	Replicate 2	C	Female	0.05 OD	4	4	21	2	2
Young	Replicate 2	C	Female	0.05 OD	4	5	21	2	2
Young	Replicate 2	C	Female	0.05 OD	4	6	27	2	2
Young	Replicate 2	C	Female	0.05 OD	4	7	27	2	2
Young	Replicate 2	C	Female	0.05 OD	4	8	30	2	2
Young	Replicate 2	C	Female	0.05 OD	4	9	30	2	2
Young	Replicate 2	C	Female	0.05 OD	4	10	30	2	2
Young	Replicate 2	C	Female	0.05 OD	4	11	45	2	2
Young	Replicate 2	C	Female	0.05 OD	4	12	45	2	2
Young	Replicate 2	C	Female	0.05 OD	4	13	45	2	2
Young	Replicate 2	C	Female	0.05 OD	4	14	120	1	1
Young	Replicate 2	C	Female	0.05 OD	5	1	3	2	2
Young	Replicate 2	C	Female	0.05 OD	5	2	3	2	2
Young	Replicate 2	C	Female	0.05 OD	5	3	3	2	2
Young	Replicate 2	C	Female	0.05 OD	5	4	24	2	2
Young	Replicate 2	C	Female	0.05 OD	5	5	24	2	2
Young	Replicate 2	C	Female	0.05 OD	5	6	27	2	2
Young	Replicate 2	C	Female	0.05 OD	5	7	27	2	2
Young	Replicate 2	C	Female	0.05 OD	5	8	27	2	2
Young	Replicate 2	C	Female	0.05 OD	5	9	27	2	2
Young	Replicate 2	C	Female	0.05 OD	5	10	27	2	2
Young	Replicate 2	C	Female	0.05 OD	5	11	27	2	2
Young	Replicate 2	C	Female	0.05 OD	5	12	30	2	2
Young	Replicate 2	C	Female	0.05 OD	5	13	42	2	2
Young	Replicate 2	C	Female	0.05 OD	5	14	120	1	1
Young	Replicate 2	C	Female	0.1 OD	1	1	3	2	2
Young	Replicate 2	C	Female	0.1 OD	1	2	3	2	2
Young	Replicate 2	C	Female	0.1 OD	1	3	3	2	2
Young	Replicate 2	C	Female	0.1 OD	1	4	3	2	2
Young	Replicate 2	C	Female	0.1 OD	1	5	6	2	2
Young	Replicate 2	C	Female	0.1 OD	1	6	6	2	2
Young	Replicate 2	C	Female	0.1 OD	1	7	6	2	2
Young	Replicate 2	C	Female	0.1 OD	1	8	9	2	2
Young	Replicate 2	C	Female	0.1 OD	1	9	9	2	2
Young	Replicate 2	C	Female	0.1 OD	1	10	9	2	2
Young	Replicate 2	C	Female	0.1 OD	1	11	9	2	2
Young	Replicate 2	C	Female	0.1 OD	1	12	24	2	2
Young	Replicate 2	C	Female	0.1 OD	1	13	24	2	2
Young	Replicate 2	C	Female	0.1 OD	1	14	24	2	2
Young	Replicate 2	C	Female	0.1 OD	2	1	3	2	2
Young	Replicate 2	C	Female	0.1 OD	2	2	3	2	2
Young	Replicate 2	C	Female	0.1 OD	2	3	3	2	2
Young	Replicate 2	C	Female	0.1 OD	2	4	3	2	2
Young	Replicate 2	C	Female	0.1 OD	2	5	3	2	2
Young	Replicate 2	C	Female	0.1 OD	2	6	6	2	2
Young	Replicate 2	C	Female	0.1 OD	2	7	6	2	2
Young	Replicate 2	C	Female	0.1 OD	2	8	6	2	2
Young	Replicate 2	C	Female	0.1 OD	2	9	9	2	2
Young	Replicate 2	C	Female	0.1 OD	2	10	9	2	2
Young	Replicate 2	C	Female	0.1 OD	2	11	12	2	2
Young	Replicate 2	C	Female	0.1 OD	2	12	12	2	2
Young	Replicate 2	C	Female	0.1 OD	2	13	120	1	1
Young	Replicate 2	C	Female	0.1 OD	2	14	120	1	1
Young	Replicate 2	C	Female	0.1 OD	3	1	3	2	2
Young	Replicate 2	C	Female	0.1 OD	3	2	3	2	2
Young	Replicate 2	C	Female	0.1 OD	3	3	3	2	2
Young	Replicate 2	C	Female	0.1 OD	3	4	3	2	2
Young	Replicate 2	C	Female	0.1 OD	3	5	3	2	2
Young	Replicate 2	C	Female	0.1 OD	3	6	3	2	2
Young	Replicate 2	C	Female	0.1 OD	3	7	9	2	2
Young	Replicate 2	C	Female	0.1 OD	3	8	9	2	2
Young	Replicate 2	C	Female	0.1 OD	3	9	9	2	2
Young	Replicate 2	C	Female	0.1 OD	3	10	9	2	2
Young	Replicate 2	C	Female	0.1 OD	3	11	9	2	2
Young	Replicate 2	C	Female	0.1 OD	3	12	15	2	2
Young	Replicate 2	C	Female	0.1 OD	3	13	24	2	2
Young	Replicate 2	C	Female	0.1 OD	3	14	24	2	2
Young	Replicate 2	C	Female	0.1 OD	4	1	3	2	2
Young	Replicate 2	C	Female	0.1 OD	4	2	3	2	2
Young	Replicate 2	C	Female	0.1 OD	4	3	3	2	2
Young	Replicate 2	C	Female	0.1 OD	4	4	3	2	2
Young	Replicate 2	C	Female	0.1 OD	4	5	3	2	2
Young	Replicate 2	C	Female	0.1 OD	4	6	3	2	2
Young	Replicate 2	C	Female	0.1 OD	4	7	3	2	2
Young	Replicate 2	C	Female	0.1 OD	4	8	9	2	2
Young	Replicate 2	C	Female	0.1 OD	4	9	9	2	2
Young	Replicate 2	C	Female	0.1 OD	4	10	9	2	2
Young	Replicate 2	C	Female	0.1 OD	4	11	9	2	2
Young	Replicate 2	C	Female	0.1 OD	4	12	9	2	2
Young	Replicate 2	C	Female	0.1 OD	4	13	24	2	2
Young	Replicate 2	C	Female	0.1 OD	4	14	30	2	2
Young	Replicate 2	C	Female	0.1 OD	5	1	3	2	2
Young	Replicate 2	C	Female	0.1 OD	5	2	3	2	2
Young	Replicate 2	C	Female	0.1 OD	5	3	3	2	2
Young	Replicate 2	C	Female	0.1 OD	5	4	3	2	2
Young	Replicate 2	C	Female	0.1 OD	5	5	3	2	2
Young	Replicate 2	C	Female	0.1 OD	5	6	3	2	2
Young	Replicate 2	C	Female	0.1 OD	5	7	3	2	2
Young	Replicate 2	C	Female	0.1 OD	5	8	3	2	2
Young	Replicate 2	C	Female	0.1 OD	5	9	3	2	2
Young	Replicate 2	C	Female	0.1 OD	5	10	6	2	2
Young	Replicate 2	C	Female	0.1 OD	5	11	9	2	2
Young	Replicate 2	C	Female	0.1 OD	5	12	9	2	2
Young	Replicate 2	C	Female	0.1 OD	5	13	9	2	2
Young	Replicate 2	C	Female	0.1 OD	5	14	12	2	2
Young	Replicate 2	C	Female	0.5 OD	1	1	3	2	2
Young	Replicate 2	C	Female	0.5 OD	1	2	9	2	2
Young	Replicate 2	C	Female	0.5 OD	1	3	15	2	2
Young	Replicate 2	C	Female	0.5 OD	1	4	21	2	2
Young	Replicate 2	C	Female	0.5 OD	1	5	21	2	2
Young	Replicate 2	C	Female	0.5 OD	1	6	24	2	2
Young	Replicate 2	C	Female	0.5 OD	1	7	24	2	2
Young	Replicate 2	C	Female	0.5 OD	1	8	24	2	2
Young	Replicate 2	C	Female	0.5 OD	1	9	24	2	2
Young	Replicate 2	C	Female	0.5 OD	1	10	24	2	2
Young	Replicate 2	C	Female	0.5 OD	1	11	27	2	2
Young	Replicate 2	C	Female	0.5 OD	1	12	27	2	2
Young	Replicate 2	C	Female	0.5 OD	1	13	27	2	2
Young	Replicate 2	C	Female	0.5 OD	1	14	27	2	2
Young	Replicate 2	C	Female	0.5 OD	2	1	3	2	2
Young	Replicate 2	C	Female	0.5 OD	2	2	6	2	2
Young	Replicate 2	C	Female	0.5 OD	2	3	9	2	2
Young	Replicate 2	C	Female	0.5 OD	2	4	12	2	2
Young	Replicate 2	C	Female	0.5 OD	2	5	21	2	2
Young	Replicate 2	C	Female	0.5 OD	2	6	21	2	2
Young	Replicate 2	C	Female	0.5 OD	2	7	24	2	2
Young	Replicate 2	C	Female	0.5 OD	2	8	24	2	2
Young	Replicate 2	C	Female	0.5 OD	2	9	24	2	2
Young	Replicate 2	C	Female	0.5 OD	2	10	24	2	2
Young	Replicate 2	C	Female	0.5 OD	2	11	24	2	2
Young	Replicate 2	C	Female	0.5 OD	2	12	24	2	2
Young	Replicate 2	C	Female	0.5 OD	2	13	24	2	2
Young	Replicate 2	C	Female	0.5 OD	2	14	30	2	2
Young	Replicate 2	C	Female	0.5 OD	3	1	9	2	2
Young	Replicate 2	C	Female	0.5 OD	3	2	9	2	2
Young	Replicate 2	C	Female	0.5 OD	3	3	9	2	2
Young	Replicate 2	C	Female	0.5 OD	3	4	24	2	2
Young	Replicate 2	C	Female	0.5 OD	3	5	24	2	2
Young	Replicate 2	C	Female	0.5 OD	3	6	24	2	2
Young	Replicate 2	C	Female	0.5 OD	3	7	24	2	2
Young	Replicate 2	C	Female	0.5 OD	3	8	27	2	2
Young	Replicate 2	C	Female	0.5 OD	3	9	27	2	2
Young	Replicate 2	C	Female	0.5 OD	3	10	27	2	2
Young	Replicate 2	C	Female	0.5 OD	3	11	27	2	2
Young	Replicate 2	C	Female	0.5 OD	3	12	30	2	2
Young	Replicate 2	C	Female	0.5 OD	3	13	30	2	2
Young	Replicate 2	C	Female	0.5 OD	3	14	30	2	2
Young	Replicate 2	C	Female	0.5 OD	4	1	9	2	2
Young	Replicate 2	C	Female	0.5 OD	4	2	9	2	2
Young	Replicate 2	C	Female	0.5 OD	4	3	9	2	2
Young	Replicate 2	C	Female	0.5 OD	4	4	9	2	2
Young	Replicate 2	C	Female	0.5 OD	4	5	9	2	2
Young	Replicate 2	C	Female	0.5 OD	4	6	9	2	2
Young	Replicate 2	C	Female	0.5 OD	4	7	9	2	2
Young	Replicate 2	C	Female	0.5 OD	4	8	21	2	2
Young	Replicate 2	C	Female	0.5 OD	4	9	21	2	2
Young	Replicate 2	C	Female	0.5 OD	4	10	24	2	2
Young	Replicate 2	C	Female	0.5 OD	4	11	24	2	2
Young	Replicate 2	C	Female	0.5 OD	4	12	24	2	2
Young	Replicate 2	C	Female	0.5 OD	4	13	24	2	2
Young	Replicate 2	C	Female	0.5 OD	4	14	24	2	2
Young	Replicate 2	C	Female	0.5 OD	5	1	9	2	2
Young	Replicate 2	C	Female	0.5 OD	5	2	9	2	2
Young	Replicate 2	C	Female	0.5 OD	5	3	9	2	2
Young	Replicate 2	C	Female	0.5 OD	5	4	9	2	2
Young	Replicate 2	C	Female	0.5 OD	5	5	9	2	2
Young	Replicate 2	C	Female	0.5 OD	5	6	9	2	2
Young	Replicate 2	C	Female	0.5 OD	5	7	12	2	2
Young	Replicate 2	C	Female	0.5 OD	5	8	15	2	2
Young	Replicate 2	C	Female	0.5 OD	5	9	18	2	2
Young	Replicate 2	C	Female	0.5 OD	5	10	18	2	2
Young	Replicate 2	C	Female	0.5 OD	5	11	24	2	2
Young	Replicate 2	C	Female	0.5 OD	5	12	24	2	2
Young	Replicate 2	C	Female	0.5 OD	5	13	24	2	2
Young	Replicate 2	C	Female	0.5 OD	5	14	27	2	2
Young	Replicate 2	C	Female	1 OD	1	1	3	2	2
Young	Replicate 2	C	Female	1 OD	1	2	3	2	2
Young	Replicate 2	C	Female	1 OD	1	3	12	2	2
Young	Replicate 2	C	Female	1 OD	1	4	15	2	2
Young	Replicate 2	C	Female	1 OD	1	5	21	2	2
Young	Replicate 2	C	Female	1 OD	1	6	21	2	2
Young	Replicate 2	C	Female	1 OD	1	7	21	2	2
Young	Replicate 2	C	Female	1 OD	1	8	24	2	2
Young	Replicate 2	C	Female	1 OD	1	9	24	2	2
Young	Replicate 2	C	Female	1 OD	1	10	24	2	2
Young	Replicate 2	C	Female	1 OD	1	11	24	2	2
Young	Replicate 2	C	Female	1 OD	1	12	24	2	2
Young	Replicate 2	C	Female	1 OD	1	13	24	2	2
Young	Replicate 2	C	Female	1 OD	1	14	30	2	2
Young	Replicate 2	C	Female	1 OD	2	1	3	2	2
Young	Replicate 2	C	Female	1 OD	2	2	3	2	2
Young	Replicate 2	C	Female	1 OD	2	3	6	2	2
Young	Replicate 2	C	Female	1 OD	2	4	9	2	2
Young	Replicate 2	C	Female	1 OD	2	5	9	2	2
Young	Replicate 2	C	Female	1 OD	2	6	9	2	2
Young	Replicate 2	C	Female	1 OD	2	7	9	2	2
Young	Replicate 2	C	Female	1 OD	2	8	9	2	2
Young	Replicate 2	C	Female	1 OD	2	9	12	2	2
Young	Replicate 2	C	Female	1 OD	2	10	12	2	2
Young	Replicate 2	C	Female	1 OD	2	11	24	2	2
Young	Replicate 2	C	Female	1 OD	2	12	24	2	2
Young	Replicate 2	C	Female	1 OD	2	13	24	2	2
Young	Replicate 2	C	Female	1 OD	2	14	24	2	2
Young	Replicate 2	C	Female	1 OD	3	1	3	2	2
Young	Replicate 2	C	Female	1 OD	3	2	9	2	2
Young	Replicate 2	C	Female	1 OD	3	3	15	2	2
Young	Replicate 2	C	Female	1 OD	3	4	15	2	2
Young	Replicate 2	C	Female	1 OD	3	5	24	2	2
Young	Replicate 2	C	Female	1 OD	3	6	24	2	2
Young	Replicate 2	C	Female	1 OD	3	7	24	2	2
Young	Replicate 2	C	Female	1 OD	3	8	24	2	2
Young	Replicate 2	C	Female	1 OD	3	9	24	2	2
Young	Replicate 2	C	Female	1 OD	3	10	24	2	2
Young	Replicate 2	C	Female	1 OD	3	11	24	2	2
Young	Replicate 2	C	Female	1 OD	3	12	30	2	2
Young	Replicate 2	C	Female	1 OD	3	13	30	2	2
Young	Replicate 2	C	Female	1 OD	3	14	30	2	2
Young	Replicate 2	C	Female	1 OD	4	1	3	2	2
Young	Replicate 2	C	Female	1 OD	4	2	3	2	2
Young	Replicate 2	C	Female	1 OD	4	3	3	2	2
Young	Replicate 2	C	Female	1 OD	4	4	6	2	2
Young	Replicate 2	C	Female	1 OD	4	5	6	2	2
Young	Replicate 2	C	Female	1 OD	4	6	6	2	2
Young	Replicate 2	C	Female	1 OD	4	7	9	2	2
Young	Replicate 2	C	Female	1 OD	4	8	12	2	2
Young	Replicate 2	C	Female	1 OD	4	9	18	2	2
Young	Replicate 2	C	Female	1 OD	4	10	21	2	2
Young	Replicate 2	C	Female	1 OD	4	11	24	2	2
Young	Replicate 2	C	Female	1 OD	4	12	24	2	2
Young	Replicate 2	C	Female	1 OD	4	13	24	2	2
Young	Replicate 2	C	Female	1 OD	4	14	24	2	2
Young	Replicate 2	C	Female	1 OD	5	1	3	2	2
Young	Replicate 2	C	Female	1 OD	5	2	3	2	2
Young	Replicate 2	C	Female	1 OD	5	3	3	2	2
Young	Replicate 2	C	Female	1 OD	5	4	3	2	2
Young	Replicate 2	C	Female	1 OD	5	5	6	2	2
Young	Replicate 2	C	Female	1 OD	5	6	9	2	2
Young	Replicate 2	C	Female	1 OD	5	7	9	2	2
Young	Replicate 2	C	Female	1 OD	5	8	12	2	2
Young	Replicate 2	C	Female	1 OD	5	9	15	2	2
Young	Replicate 2	C	Female	1 OD	5	10	18	2	2
Young	Replicate 2	C	Female	1 OD	5	11	24	2	2
Young	Replicate 2	C	Female	1 OD	5	12	24	2	2
Young	Replicate 2	C	Female	1 OD	5	13	24	2	2
Young	Replicate 2	C	Female	1 OD	5	14	24	2	2
Young	Replicate 2	Ml	Female	Sham	1	1	120	1	2
Young	Replicate 2	Ml	Female	Sham	1	2	120	1	1
Young	Replicate 2	Ml	Female	Sham	1	3	120	1	1
Young	Replicate 2	Ml	Female	Sham	1	4	120	1	1
Young	Replicate 2	Ml	Female	Sham	1	5	120	1	1
Young	Replicate 2	Ml	Female	Sham	1	6	120	1	1
Young	Replicate 2	Ml	Female	Sham	1	7	120	1	1
Young	Replicate 2	Ml	Female	Sham	1	8	120	1	1
Young	Replicate 2	Ml	Female	Sham	1	9	120	1	1
Young	Replicate 2	Ml	Female	Sham	1	10	120	1	1
Young	Replicate 2	Ml	Female	Sham	1	11	120	1	1
Young	Replicate 2	Ml	Female	Sham	1	12	120	1	1
Young	Replicate 2	Ml	Female	Sham	1	13	120	1	1
Young	Replicate 2	Ml	Female	Sham	1	14	120	1	1
Young	Replicate 2	Ml	Female	Sham	2	1	120	1	2
Young	Replicate 2	Ml	Female	Sham	2	2	120	1	1
Young	Replicate 2	Ml	Female	Sham	2	3	120	1	1
Young	Replicate 2	Ml	Female	Sham	2	4	120	1	1
Young	Replicate 2	Ml	Female	Sham	2	5	120	1	1
Young	Replicate 2	Ml	Female	Sham	2	6	120	1	1
Young	Replicate 2	Ml	Female	Sham	2	7	120	1	1
Young	Replicate 2	Ml	Female	Sham	2	8	120	1	1
Young	Replicate 2	Ml	Female	Sham	2	9	120	1	1
Young	Replicate 2	Ml	Female	Sham	2	10	120	1	1
Young	Replicate 2	Ml	Female	Sham	2	11	120	1	1
Young	Replicate 2	Ml	Female	Sham	2	12	120	1	1
Young	Replicate 2	Ml	Female	Sham	2	13	120	1	1
Young	Replicate 2	Ml	Female	Sham	2	14	120	1	1
Young	Replicate 2	Ml	Female	Sham	3	1	120	1	2
Young	Replicate 2	Ml	Female	Sham	3	2	120	1	1
Young	Replicate 2	Ml	Female	Sham	3	3	120	1	1
Young	Replicate 2	Ml	Female	Sham	3	4	120	1	1
Young	Replicate 2	Ml	Female	Sham	3	5	120	1	1
Young	Replicate 2	Ml	Female	Sham	3	6	120	1	1
Young	Replicate 2	Ml	Female	Sham	3	7	120	1	1
Young	Replicate 2	Ml	Female	Sham	3	8	120	1	1
Young	Replicate 2	Ml	Female	Sham	3	9	120	1	1
Young	Replicate 2	Ml	Female	Sham	3	10	120	1	1
Young	Replicate 2	Ml	Female	Sham	3	11	120	1	1
Young	Replicate 2	Ml	Female	Sham	3	12	120	1	1
Young	Replicate 2	Ml	Female	Sham	3	13	120	1	1
Young	Replicate 2	Ml	Female	Sham	3	14	120	1	1
Young	Replicate 2	Ml	Female	Sham	4	1	120	1	2
Young	Replicate 2	Ml	Female	Sham	4	2	120	1	1
Young	Replicate 2	Ml	Female	Sham	4	3	120	1	1
Young	Replicate 2	Ml	Female	Sham	4	4	120	1	1
Young	Replicate 2	Ml	Female	Sham	4	5	120	1	1
Young	Replicate 2	Ml	Female	Sham	4	6	120	1	1
Young	Replicate 2	Ml	Female	Sham	4	7	120	1	1
Young	Replicate 2	Ml	Female	Sham	4	8	120	1	1
Young	Replicate 2	Ml	Female	Sham	4	9	120	1	1
Young	Replicate 2	Ml	Female	Sham	4	10	120	1	1
Young	Replicate 2	Ml	Female	Sham	4	11	120	1	1
Young	Replicate 2	Ml	Female	Sham	4	12	120	1	1
Young	Replicate 2	Ml	Female	Sham	4	13	120	1	1
Young	Replicate 2	Ml	Female	Sham	4	14	120	1	1
Young	Replicate 2	Ml	Female	Sham	5	1	120	1	2
Young	Replicate 2	Ml	Female	Sham	5	2	120	1	1
Young	Replicate 2	Ml	Female	Sham	5	3	120	1	1
Young	Replicate 2	Ml	Female	Sham	5	4	120	1	1
Young	Replicate 2	Ml	Female	Sham	5	5	120	1	1
Young	Replicate 2	Ml	Female	Sham	5	6	120	1	1
Young	Replicate 2	Ml	Female	Sham	5	7	120	1	1
Young	Replicate 2	Ml	Female	Sham	5	8	120	1	1
Young	Replicate 2	Ml	Female	Sham	5	9	120	1	1
Young	Replicate 2	Ml	Female	Sham	5	10	120	1	1
Young	Replicate 2	Ml	Female	Sham	5	11	120	1	1
Young	Replicate 2	Ml	Female	Sham	5	12	120	1	1
Young	Replicate 2	Ml	Female	Sham	5	13	120	1	1
Young	Replicate 2	Ml	Female	Sham	5	14	120	1	1
Young	Replicate 2	Ml	Female	0.05 OD	1	1	3	2	2
Young	Replicate 2	Ml	Female	0.05 OD	1	2	3	2	2
Young	Replicate 2	Ml	Female	0.05 OD	1	3	6	2	2
Young	Replicate 2	Ml	Female	0.05 OD	1	4	9	2	2
Young	Replicate 2	Ml	Female	0.05 OD	1	5	9	2	2
Young	Replicate 2	Ml	Female	0.05 OD	1	6	9	2	2
Young	Replicate 2	Ml	Female	0.05 OD	1	7	9	2	2
Young	Replicate 2	Ml	Female	0.05 OD	1	8	15	2	2
Young	Replicate 2	Ml	Female	0.05 OD	1	9	21	2	2
Young	Replicate 2	Ml	Female	0.05 OD	1	10	24	2	2
Young	Replicate 2	Ml	Female	0.05 OD	1	11	120	1	1
Young	Replicate 2	Ml	Female	0.05 OD	1	12	120	1	1
Young	Replicate 2	Ml	Female	0.05 OD	1	13	120	1	1
Young	Replicate 2	Ml	Female	0.05 OD	1	14	120	1	1
Young	Replicate 2	Ml	Female	0.05 OD	2	1	3	2	2
Young	Replicate 2	Ml	Female	0.05 OD	2	2	3	2	2
Young	Replicate 2	Ml	Female	0.05 OD	2	3	3	2	2
Young	Replicate 2	Ml	Female	0.05 OD	2	4	3	2	2
Young	Replicate 2	Ml	Female	0.05 OD	2	5	3	2	2
Young	Replicate 2	Ml	Female	0.05 OD	2	6	9	2	2
Young	Replicate 2	Ml	Female	0.05 OD	2	7	9	2	2
Young	Replicate 2	Ml	Female	0.05 OD	2	8	9	2	2
Young	Replicate 2	Ml	Female	0.05 OD	2	9	9	2	2
Young	Replicate 2	Ml	Female	0.05 OD	2	10	24	2	2
Young	Replicate 2	Ml	Female	0.05 OD	2	11	120	1	1
Young	Replicate 2	Ml	Female	0.05 OD	2	12	120	1	1
Young	Replicate 2	Ml	Female	0.05 OD	2	13	120	1	1
Young	Replicate 2	Ml	Female	0.05 OD	2	14	120	1	1
Young	Replicate 2	Ml	Female	0.05 OD	3	1	3	2	2
Young	Replicate 2	Ml	Female	0.05 OD	3	2	3	2	2
Young	Replicate 2	Ml	Female	0.05 OD	3	3	3	2	2
Young	Replicate 2	Ml	Female	0.05 OD	3	4	3	2	2
Young	Replicate 2	Ml	Female	0.05 OD	3	5	6	2	2
Young	Replicate 2	Ml	Female	0.05 OD	3	6	9	2	2
Young	Replicate 2	Ml	Female	0.05 OD	3	7	9	2	2
Young	Replicate 2	Ml	Female	0.05 OD	3	8	9	2	2
Young	Replicate 2	Ml	Female	0.05 OD	3	9	9	2	2
Young	Replicate 2	Ml	Female	0.05 OD	3	10	9	2	2
Young	Replicate 2	Ml	Female	0.05 OD	3	11	9	2	2
Young	Replicate 2	Ml	Female	0.05 OD	3	12	9	2	2
Young	Replicate 2	Ml	Female	0.05 OD	3	13	9	2	2
Young	Replicate 2	Ml	Female	0.05 OD	3	14	24	2	2
Young	Replicate 2	Ml	Female	0.05 OD	4	1	3	2	2
Young	Replicate 2	Ml	Female	0.05 OD	4	2	3	2	2
Young	Replicate 2	Ml	Female	0.05 OD	4	3	3	2	2
Young	Replicate 2	Ml	Female	0.05 OD	4	4	3	2	2
Young	Replicate 2	Ml	Female	0.05 OD	4	5	3	2	2
Young	Replicate 2	Ml	Female	0.05 OD	4	6	3	2	2
Young	Replicate 2	Ml	Female	0.05 OD	4	7	3	2	2
Young	Replicate 2	Ml	Female	0.05 OD	4	8	3	2	2
Young	Replicate 2	Ml	Female	0.05 OD	4	9	3	2	2
Young	Replicate 2	Ml	Female	0.05 OD	4	10	6	2	2
Young	Replicate 2	Ml	Female	0.05 OD	4	11	9	2	2
Young	Replicate 2	Ml	Female	0.05 OD	4	12	9	2	2
Young	Replicate 2	Ml	Female	0.05 OD	4	13	9	2	2
Young	Replicate 2	Ml	Female	0.05 OD	4	14	9	2	2
Young	Replicate 2	Ml	Female	0.05 OD	5	1	3	2	2
Young	Replicate 2	Ml	Female	0.05 OD	5	2	3	2	2
Young	Replicate 2	Ml	Female	0.05 OD	5	3	3	2	2
Young	Replicate 2	Ml	Female	0.05 OD	5	4	3	2	2
Young	Replicate 2	Ml	Female	0.05 OD	5	5	6	2	2
Young	Replicate 2	Ml	Female	0.05 OD	5	6	6	2	2
Young	Replicate 2	Ml	Female	0.05 OD	5	7	9	2	2
Young	Replicate 2	Ml	Female	0.05 OD	5	8	9	2	2
Young	Replicate 2	Ml	Female	0.05 OD	5	9	9	2	2
Young	Replicate 2	Ml	Female	0.05 OD	5	10	9	2	2
Young	Replicate 2	Ml	Female	0.05 OD	5	11	9	2	2
Young	Replicate 2	Ml	Female	0.05 OD	5	12	9	2	2
Young	Replicate 2	Ml	Female	0.05 OD	5	13	9	2	2
Young	Replicate 2	Ml	Female	0.05 OD	5	14	9	2	2
Young	Replicate 2	Ml	Female	0.1 OD	1	1	3	2	2
Young	Replicate 2	Ml	Female	0.1 OD	1	2	3	2	2
Young	Replicate 2	Ml	Female	0.1 OD	1	3	9	2	2
Young	Replicate 2	Ml	Female	0.1 OD	1	4	9	2	2
Young	Replicate 2	Ml	Female	0.1 OD	1	5	9	2	2
Young	Replicate 2	Ml	Female	0.1 OD	1	6	9	2	2
Young	Replicate 2	Ml	Female	0.1 OD	1	7	9	2	2
Young	Replicate 2	Ml	Female	0.1 OD	1	8	21	2	2
Young	Replicate 2	Ml	Female	0.1 OD	1	9	24	2	2
Young	Replicate 2	Ml	Female	0.1 OD	1	10	27	2	2
Young	Replicate 2	Ml	Female	0.1 OD	1	11	27	2	2
Young	Replicate 2	Ml	Female	0.1 OD	1	12	27	2	2
Young	Replicate 2	Ml	Female	0.1 OD	1	13	27	2	2
Young	Replicate 2	Ml	Female	0.1 OD	1	14	42	2	2
Young	Replicate 2	Ml	Female	0.1 OD	2	1	3	2	2
Young	Replicate 2	Ml	Female	0.1 OD	2	2	3	2	2
Young	Replicate 2	Ml	Female	0.1 OD	2	3	6	2	2
Young	Replicate 2	Ml	Female	0.1 OD	2	4	6	2	2
Young	Replicate 2	Ml	Female	0.1 OD	2	5	6	2	2
Young	Replicate 2	Ml	Female	0.1 OD	2	6	9	2	2
Young	Replicate 2	Ml	Female	0.1 OD	2	7	9	2	2
Young	Replicate 2	Ml	Female	0.1 OD	2	8	24	2	2
Young	Replicate 2	Ml	Female	0.1 OD	2	9	24	2	2
Young	Replicate 2	Ml	Female	0.1 OD	2	10	24	2	2
Young	Replicate 2	Ml	Female	0.1 OD	2	11	27	2	2
Young	Replicate 2	Ml	Female	0.1 OD	2	12	27	2	2
Young	Replicate 2	Ml	Female	0.1 OD	2	13	30	2	2
Young	Replicate 2	Ml	Female	0.1 OD	2	14	30	2	2
Young	Replicate 2	Ml	Female	0.1 OD	3	1	3	2	2
Young	Replicate 2	Ml	Female	0.1 OD	3	2	3	2	2
Young	Replicate 2	Ml	Female	0.1 OD	3	3	3	2	2
Young	Replicate 2	Ml	Female	0.1 OD	3	4	9	2	2
Young	Replicate 2	Ml	Female	0.1 OD	3	5	24	2	2
Young	Replicate 2	Ml	Female	0.1 OD	3	6	24	2	2
Young	Replicate 2	Ml	Female	0.1 OD	3	7	27	2	2
Young	Replicate 2	Ml	Female	0.1 OD	3	8	27	2	2
Young	Replicate 2	Ml	Female	0.1 OD	3	9	27	2	2
Young	Replicate 2	Ml	Female	0.1 OD	3	10	27	2	2
Young	Replicate 2	Ml	Female	0.1 OD	3	11	27	2	2
Young	Replicate 2	Ml	Female	0.1 OD	3	12	27	2	2
Young	Replicate 2	Ml	Female	0.1 OD	3	13	30	2	2
Young	Replicate 2	Ml	Female	0.1 OD	3	14	45	2	2
Young	Replicate 2	Ml	Female	0.1 OD	4	1	6	2	2
Young	Replicate 2	Ml	Female	0.1 OD	4	2	6	2	2
Young	Replicate 2	Ml	Female	0.1 OD	4	3	9	2	2
Young	Replicate 2	Ml	Female	0.1 OD	4	4	9	2	2
Young	Replicate 2	Ml	Female	0.1 OD	4	5	24	2	2
Young	Replicate 2	Ml	Female	0.1 OD	4	6	24	2	2
Young	Replicate 2	Ml	Female	0.1 OD	4	7	24	2	2
Young	Replicate 2	Ml	Female	0.1 OD	4	8	27	2	2
Young	Replicate 2	Ml	Female	0.1 OD	4	9	27	2	2
Young	Replicate 2	Ml	Female	0.1 OD	4	10	27	2	2
Young	Replicate 2	Ml	Female	0.1 OD	4	11	27	2	2
Young	Replicate 2	Ml	Female	0.1 OD	4	12	27	2	2
Young	Replicate 2	Ml	Female	0.1 OD	4	13	30	2	2
Young	Replicate 2	Ml	Female	0.1 OD	4	14	30	2	2
Young	Replicate 2	Ml	Female	0.1 OD	5	1	3	2	2
Young	Replicate 2	Ml	Female	0.1 OD	5	2	6	2	2
Young	Replicate 2	Ml	Female	0.1 OD	5	3	6	2	2
Young	Replicate 2	Ml	Female	0.1 OD	5	4	9	2	2
Young	Replicate 2	Ml	Female	0.1 OD	5	5	21	2	2
Young	Replicate 2	Ml	Female	0.1 OD	5	6	24	2	2
Young	Replicate 2	Ml	Female	0.1 OD	5	7	24	2	2
Young	Replicate 2	Ml	Female	0.1 OD	5	8	24	2	2
Young	Replicate 2	Ml	Female	0.1 OD	5	9	27	2	2
Young	Replicate 2	Ml	Female	0.1 OD	5	10	27	2	2
Young	Replicate 2	Ml	Female	0.1 OD	5	11	27	2	2
Young	Replicate 2	Ml	Female	0.1 OD	5	12	27	2	2
Young	Replicate 2	Ml	Female	0.1 OD	5	13	33	2	2
Young	Replicate 2	Ml	Female	0.1 OD	5	14	120	1	1
Young	Replicate 2	Ml	Female	0.5 OD	1	1	3	2	2
Young	Replicate 2	Ml	Female	0.5 OD	1	2	3	2	2
Young	Replicate 2	Ml	Female	0.5 OD	1	3	3	2	2
Young	Replicate 2	Ml	Female	0.5 OD	1	4	3	2	2
Young	Replicate 2	Ml	Female	0.5 OD	1	5	3	2	2
Young	Replicate 2	Ml	Female	0.5 OD	1	6	6	2	2
Young	Replicate 2	Ml	Female	0.5 OD	1	7	9	2	2
Young	Replicate 2	Ml	Female	0.5 OD	1	8	9	2	2
Young	Replicate 2	Ml	Female	0.5 OD	1	9	12	2	2
Young	Replicate 2	Ml	Female	0.5 OD	1	10	12	2	2
Young	Replicate 2	Ml	Female	0.5 OD	1	11	27	2	2
Young	Replicate 2	Ml	Female	0.5 OD	1	12	30	2	2
Young	Replicate 2	Ml	Female	0.5 OD	1	13	30	2	2
Young	Replicate 2	Ml	Female	0.5 OD	1	14	30	2	2
Young	Replicate 2	Ml	Female	0.5 OD	2	1	3	2	2
Young	Replicate 2	Ml	Female	0.5 OD	2	2	3	2	2
Young	Replicate 2	Ml	Female	0.5 OD	2	3	3	2	2
Young	Replicate 2	Ml	Female	0.5 OD	2	4	3	2	2
Young	Replicate 2	Ml	Female	0.5 OD	2	5	12	2	2
Young	Replicate 2	Ml	Female	0.5 OD	2	6	12	2	2
Young	Replicate 2	Ml	Female	0.5 OD	2	7	15	2	2
Young	Replicate 2	Ml	Female	0.5 OD	2	8	18	2	2
Young	Replicate 2	Ml	Female	0.5 OD	2	9	24	2	2
Young	Replicate 2	Ml	Female	0.5 OD	2	10	27	2	2
Young	Replicate 2	Ml	Female	0.5 OD	2	11	27	2	2
Young	Replicate 2	Ml	Female	0.5 OD	2	12	30	2	2
Young	Replicate 2	Ml	Female	0.5 OD	2	13	30	2	2
Young	Replicate 2	Ml	Female	0.5 OD	2	14	30	2	2
Young	Replicate 2	Ml	Female	0.5 OD	3	1	3	2	2
Young	Replicate 2	Ml	Female	0.5 OD	3	2	3	2	2
Young	Replicate 2	Ml	Female	0.5 OD	3	3	3	2	2
Young	Replicate 2	Ml	Female	0.5 OD	3	4	6	2	2
Young	Replicate 2	Ml	Female	0.5 OD	3	5	12	2	2
Young	Replicate 2	Ml	Female	0.5 OD	3	6	12	2	2
Young	Replicate 2	Ml	Female	0.5 OD	3	7	15	2	2
Young	Replicate 2	Ml	Female	0.5 OD	3	8	18	2	2
Young	Replicate 2	Ml	Female	0.5 OD	3	9	24	2	2
Young	Replicate 2	Ml	Female	0.5 OD	3	10	24	2	2
Young	Replicate 2	Ml	Female	0.5 OD	3	11	24	2	2
Young	Replicate 2	Ml	Female	0.5 OD	3	12	27	2	2
Young	Replicate 2	Ml	Female	0.5 OD	3	13	30	2	2
Young	Replicate 2	Ml	Female	0.5 OD	3	14	30	2	2
Young	Replicate 2	Ml	Female	0.5 OD	4	1	3	2	2
Young	Replicate 2	Ml	Female	0.5 OD	4	2	6	2	2
Young	Replicate 2	Ml	Female	0.5 OD	4	3	6	2	2
Young	Replicate 2	Ml	Female	0.5 OD	4	4	6	2	2
Young	Replicate 2	Ml	Female	0.5 OD	4	5	9	2	2
Young	Replicate 2	Ml	Female	0.5 OD	4	6	9	2	2
Young	Replicate 2	Ml	Female	0.5 OD	4	7	9	2	2
Young	Replicate 2	Ml	Female	0.5 OD	4	8	9	2	2
Young	Replicate 2	Ml	Female	0.5 OD	4	9	9	2	2
Young	Replicate 2	Ml	Female	0.5 OD	4	10	9	2	2
Young	Replicate 2	Ml	Female	0.5 OD	4	11	12	2	2
Young	Replicate 2	Ml	Female	0.5 OD	4	12	12	2	2
Young	Replicate 2	Ml	Female	0.5 OD	4	13	21	2	2
Young	Replicate 2	Ml	Female	0.5 OD	4	14	27	2	2
Young	Replicate 2	Ml	Female	0.5 OD	5	1	3	2	2
Young	Replicate 2	Ml	Female	0.5 OD	5	2	3	2	2
Young	Replicate 2	Ml	Female	0.5 OD	5	3	6	2	2
Young	Replicate 2	Ml	Female	0.5 OD	5	4	9	2	2
Young	Replicate 2	Ml	Female	0.5 OD	5	5	9	2	2
Young	Replicate 2	Ml	Female	0.5 OD	5	6	12	2	2
Young	Replicate 2	Ml	Female	0.5 OD	5	7	12	2	2
Young	Replicate 2	Ml	Female	0.5 OD	5	8	12	2	2
Young	Replicate 2	Ml	Female	0.5 OD	5	9	12	2	2
Young	Replicate 2	Ml	Female	0.5 OD	5	10	12	2	2
Young	Replicate 2	Ml	Female	0.5 OD	5	11	12	2	2
Young	Replicate 2	Ml	Female	0.5 OD	5	12	15	2	2
Young	Replicate 2	Ml	Female	0.5 OD	5	13	18	2	2
Young	Replicate 2	Ml	Female	0.5 OD	5	14	24	2	2
Young	Replicate 2	Ml	Female	1 OD	1	1	3	2	2
Young	Replicate 2	Ml	Female	1 OD	1	2	3	2	2
Young	Replicate 2	Ml	Female	1 OD	1	3	3	2	2
Young	Replicate 2	Ml	Female	1 OD	1	4	3	2	2
Young	Replicate 2	Ml	Female	1 OD	1	5	3	2	2
Young	Replicate 2	Ml	Female	1 OD	1	6	3	2	2
Young	Replicate 2	Ml	Female	1 OD	1	7	3	2	2
Young	Replicate 2	Ml	Female	1 OD	1	8	3	2	2
Young	Replicate 2	Ml	Female	1 OD	1	9	3	2	2
Young	Replicate 2	Ml	Female	1 OD	1	10	3	2	2
Young	Replicate 2	Ml	Female	1 OD	1	11	9	2	2
Young	Replicate 2	Ml	Female	1 OD	1	12	9	2	2
Young	Replicate 2	Ml	Female	1 OD	1	13	9	2	2
Young	Replicate 2	Ml	Female	1 OD	1	14	12	2	2
Young	Replicate 2	Ml	Female	1 OD	2	1	3	2	2
Young	Replicate 2	Ml	Female	1 OD	2	2	3	2	2
Young	Replicate 2	Ml	Female	1 OD	2	3	3	2	2
Young	Replicate 2	Ml	Female	1 OD	2	4	3	2	2
Young	Replicate 2	Ml	Female	1 OD	2	5	3	2	2
Young	Replicate 2	Ml	Female	1 OD	2	6	6	2	2
Young	Replicate 2	Ml	Female	1 OD	2	7	6	2	2
Young	Replicate 2	Ml	Female	1 OD	2	8	9	2	2
Young	Replicate 2	Ml	Female	1 OD	2	9	9	2	2
Young	Replicate 2	Ml	Female	1 OD	2	10	9	2	2
Young	Replicate 2	Ml	Female	1 OD	2	11	9	2	2
Young	Replicate 2	Ml	Female	1 OD	2	12	15	2	2
Young	Replicate 2	Ml	Female	1 OD	2	13	120	1	1
Young	Replicate 2	Ml	Female	1 OD	2	14	120	1	1
Young	Replicate 2	Ml	Female	1 OD	3	1	3	2	2
Young	Replicate 2	Ml	Female	1 OD	3	2	3	2	2
Young	Replicate 2	Ml	Female	1 OD	3	3	6	2	2
Young	Replicate 2	Ml	Female	1 OD	3	4	6	2	2
Young	Replicate 2	Ml	Female	1 OD	3	5	6	2	2
Young	Replicate 2	Ml	Female	1 OD	3	6	9	2	2
Young	Replicate 2	Ml	Female	1 OD	3	7	9	2	2
Young	Replicate 2	Ml	Female	1 OD	3	8	9	2	2
Young	Replicate 2	Ml	Female	1 OD	3	9	9	2	2
Young	Replicate 2	Ml	Female	1 OD	3	10	9	2	2
Young	Replicate 2	Ml	Female	1 OD	3	11	12	2	2
Young	Replicate 2	Ml	Female	1 OD	3	12	15	2	2
Young	Replicate 2	Ml	Female	1 OD	3	13	120	1	1
Young	Replicate 2	Ml	Female	1 OD	4	14	120	1	1
Young	Replicate 2	Ml	Female	1 OD	4	1	3	2	2
Young	Replicate 2	Ml	Female	1 OD	4	2	3	2	2
Young	Replicate 2	Ml	Female	1 OD	4	3	3	2	2
Young	Replicate 2	Ml	Female	1 OD	4	4	3	2	2
Young	Replicate 2	Ml	Female	1 OD	4	5	3	2	2
Young	Replicate 2	Ml	Female	1 OD	4	6	3	2	2
Young	Replicate 2	Ml	Female	1 OD	4	7	3	2	2
Young	Replicate 2	Ml	Female	1 OD	4	8	9	2	2
Young	Replicate 2	Ml	Female	1 OD	4	9	9	2	2
Young	Replicate 2	Ml	Female	1 OD	4	10	9	2	2
Young	Replicate 2	Ml	Female	1 OD	4	11	9	2	2
Young	Replicate 2	Ml	Female	1 OD	4	12	12	2	2
Young	Replicate 2	Ml	Female	1 OD	4	13	120	1	1
Young	Replicate 2	Ml	Female	1 OD	4	14	120	1	1
Young	Replicate 2	Ml	Female	1 OD	5	1	3	2	2
Young	Replicate 2	Ml	Female	1 OD	5	2	3	2	2
Young	Replicate 2	Ml	Female	1 OD	5	3	3	2	2
Young	Replicate 2	Ml	Female	1 OD	5	4	3	2	2
Young	Replicate 2	Ml	Female	1 OD	5	5	3	2	2
Young	Replicate 2	Ml	Female	1 OD	5	6	3	2	2
Young	Replicate 2	Ml	Female	1 OD	5	7	3	2	2
Young	Replicate 2	Ml	Female	1 OD	5	8	6	2	2
Young	Replicate 2	Ml	Female	1 OD	5	9	6	2	2
Young	Replicate 2	Ml	Female	1 OD	5	10	6	2	2
Young	Replicate 2	Ml	Female	1 OD	5	11	9	2	2
Young	Replicate 2	Ml	Female	1 OD	5	12	9	2	2
Young	Replicate 2	Ml	Female	1 OD	5	13	9	2	2
Young	Replicate 2	Ml	Female	1 OD	5	14	9	2	2
Young	Replicate 3	C	Female	Sham	1	1	120	1	2
Young	Replicate 3	C	Female	Sham	1	2	120	1	1
Young	Replicate 3	C	Female	Sham	1	3	120	1	1
Young	Replicate 3	C	Female	Sham	1	4	120	1	1
Young	Replicate 3	C	Female	Sham	1	5	120	1	1
Young	Replicate 3	C	Female	Sham	1	6	120	1	1
Young	Replicate 3	C	Female	Sham	1	7	120	1	1
Young	Replicate 3	C	Female	Sham	1	8	120	1	1
Young	Replicate 3	C	Female	Sham	1	9	120	1	1
Young	Replicate 3	C	Female	Sham	1	10	120	1	1
Young	Replicate 3	C	Female	Sham	1	11	120	1	1
Young	Replicate 3	C	Female	Sham	1	12	120	1	1
Young	Replicate 3	C	Female	Sham	1	13	120	1	1
Young	Replicate 3	C	Female	Sham	1	14	120	1	1
Young	Replicate 3	C	Female	Sham	2	1	120	1	2
Young	Replicate 3	C	Female	Sham	2	2	120	1	1
Young	Replicate 3	C	Female	Sham	2	3	120	1	1
Young	Replicate 3	C	Female	Sham	2	4	120	1	1
Young	Replicate 3	C	Female	Sham	2	5	120	1	1
Young	Replicate 3	C	Female	Sham	2	6	120	1	1
Young	Replicate 3	C	Female	Sham	2	7	120	1	1
Young	Replicate 3	C	Female	Sham	2	8	120	1	1
Young	Replicate 3	C	Female	Sham	2	9	120	1	1
Young	Replicate 3	C	Female	Sham	2	10	120	1	1
Young	Replicate 3	C	Female	Sham	2	11	120	1	1
Young	Replicate 3	C	Female	Sham	2	12	120	1	1
Young	Replicate 3	C	Female	Sham	2	13	120	1	1
Young	Replicate 3	C	Female	Sham	2	14	120	1	1
Young	Replicate 3	C	Female	Sham	3	1	120	1	2
Young	Replicate 3	C	Female	Sham	3	2	120	1	1
Young	Replicate 3	C	Female	Sham	3	3	120	1	1
Young	Replicate 3	C	Female	Sham	3	4	120	1	1
Young	Replicate 3	C	Female	Sham	3	5	120	1	1
Young	Replicate 3	C	Female	Sham	3	6	120	1	1
Young	Replicate 3	C	Female	Sham	3	7	120	1	1
Young	Replicate 3	C	Female	Sham	3	8	120	1	1
Young	Replicate 3	C	Female	Sham	3	9	120	1	1
Young	Replicate 3	C	Female	Sham	3	10	120	1	1
Young	Replicate 3	C	Female	Sham	3	11	120	1	1
Young	Replicate 3	C	Female	Sham	3	12	120	1	1
Young	Replicate 3	C	Female	Sham	3	13	120	1	1
Young	Replicate 3	C	Female	Sham	3	14	120	1	1
Young	Replicate 3	C	Female	Sham	4	1	120	1	2
Young	Replicate 3	C	Female	Sham	4	2	120	1	1
Young	Replicate 3	C	Female	Sham	4	3	120	1	1
Young	Replicate 3	C	Female	Sham	4	4	120	1	1
Young	Replicate 3	C	Female	Sham	4	5	120	1	1
Young	Replicate 3	C	Female	Sham	4	6	120	1	1
Young	Replicate 3	C	Female	Sham	4	7	120	1	1
Young	Replicate 3	C	Female	Sham	4	8	120	1	1
Young	Replicate 3	C	Female	Sham	4	9	120	1	1
Young	Replicate 3	C	Female	Sham	4	10	120	1	1
Young	Replicate 3	C	Female	Sham	4	11	120	1	1
Young	Replicate 3	C	Female	Sham	4	12	120	1	1
Young	Replicate 3	C	Female	Sham	4	13	120	1	1
Young	Replicate 3	C	Female	Sham	4	14	120	1	1
Young	Replicate 3	C	Female	Sham	5	1	120	1	2
Young	Replicate 3	C	Female	Sham	5	2	120	1	1
Young	Replicate 3	C	Female	Sham	5	3	120	1	1
Young	Replicate 3	C	Female	Sham	5	4	120	1	1
Young	Replicate 3	C	Female	Sham	5	5	120	1	1
Young	Replicate 3	C	Female	Sham	5	6	120	1	1
Young	Replicate 3	C	Female	Sham	5	7	120	1	1
Young	Replicate 3	C	Female	Sham	5	8	120	1	1
Young	Replicate 3	C	Female	Sham	5	9	120	1	1
Young	Replicate 3	C	Female	Sham	5	10	120	1	1
Young	Replicate 3	C	Female	Sham	5	11	120	1	1
Young	Replicate 3	C	Female	Sham	5	12	120	1	1
Young	Replicate 3	C	Female	Sham	5	13	120	1	1
Young	Replicate 3	C	Female	Sham	5	14	120	1	1
Young	Replicate 3	C	Female	0.05 OD	1	1	3	2	2
Young	Replicate 3	C	Female	0.05 OD	1	2	3	2	2
Young	Replicate 3	C	Female	0.05 OD	1	3	3	2	2
Young	Replicate 3	C	Female	0.05 OD	1	4	3	2	2
Young	Replicate 3	C	Female	0.05 OD	1	5	6	2	2
Young	Replicate 3	C	Female	0.05 OD	1	6	6	2	2
Young	Replicate 3	C	Female	0.05 OD	1	7	9	2	2
Young	Replicate 3	C	Female	0.05 OD	1	8	12	2	2
Young	Replicate 3	C	Female	0.05 OD	1	9	12	2	2
Young	Replicate 3	C	Female	0.05 OD	1	10	15	2	2
Young	Replicate 3	C	Female	0.05 OD	1	11	18	2	2
Young	Replicate 3	C	Female	0.05 OD	1	12	79	2	2
Young	Replicate 3	C	Female	0.05 OD	1	13	120	1	1
Young	Replicate 3	C	Female	0.05 OD	1	14	120	1	1
Young	Replicate 3	C	Female	0.05 OD	2	1	3	2	2
Young	Replicate 3	C	Female	0.05 OD	2	2	3	2	2
Young	Replicate 3	C	Female	0.05 OD	2	3	6	2	2
Young	Replicate 3	C	Female	0.05 OD	2	4	6	2	2
Young	Replicate 3	C	Female	0.05 OD	2	5	9	2	2
Young	Replicate 3	C	Female	0.05 OD	2	6	24	2	2
Young	Replicate 3	C	Female	0.05 OD	2	7	24	2	2
Young	Replicate 3	C	Female	0.05 OD	2	8	33	2	2
Young	Replicate 3	C	Female	0.05 OD	2	9	33	2	2
Young	Replicate 3	C	Female	0.05 OD	2	10	120	1	1
Young	Replicate 3	C	Female	0.05 OD	2	11	120	1	1
Young	Replicate 3	C	Female	0.05 OD	2	12	120	1	1
Young	Replicate 3	C	Female	0.05 OD	2	13	120	1	1
Young	Replicate 3	C	Female	0.05 OD	2	14	120	1	1
Young	Replicate 3	C	Female	0.05 OD	3	1	3	2	2
Young	Replicate 3	C	Female	0.05 OD	3	2	3	2	2
Young	Replicate 3	C	Female	0.05 OD	3	3	3	2	2
Young	Replicate 3	C	Female	0.05 OD	3	4	3	2	2
Young	Replicate 3	C	Female	0.05 OD	3	5	3	2	2
Young	Replicate 3	C	Female	0.05 OD	3	6	3	2	2
Young	Replicate 3	C	Female	0.05 OD	3	7	3	2	2
Young	Replicate 3	C	Female	0.05 OD	3	8	9	2	2
Young	Replicate 3	C	Female	0.05 OD	3	9	9	2	2
Young	Replicate 3	C	Female	0.05 OD	3	10	18	2	2
Young	Replicate 3	C	Female	0.05 OD	3	11	24	2	2
Young	Replicate 3	C	Female	0.05 OD	3	12	27	2	2
Young	Replicate 3	C	Female	0.05 OD	3	13	120	1	1
Young	Replicate 3	C	Female	0.05 OD	3	14	120	1	1
Young	Replicate 3	C	Female	0.05 OD	4	1	3	2	2
Young	Replicate 3	C	Female	0.05 OD	4	2	3	2	2
Young	Replicate 3	C	Female	0.05 OD	4	3	3	2	2
Young	Replicate 3	C	Female	0.05 OD	4	4	3	2	2
Young	Replicate 3	C	Female	0.05 OD	4	5	3	2	2
Young	Replicate 3	C	Female	0.05 OD	4	6	6	2	2
Young	Replicate 3	C	Female	0.05 OD	4	7	9	2	2
Young	Replicate 3	C	Female	0.05 OD	4	8	9	2	2
Young	Replicate 3	C	Female	0.05 OD	4	9	21	2	2
Young	Replicate 3	C	Female	0.05 OD	4	10	27	2	2
Young	Replicate 3	C	Female	0.05 OD	4	11	79	2	2
Young	Replicate 3	C	Female	0.05 OD	4	12	79	2	2
Young	Replicate 3	C	Female	0.05 OD	4	13	120	1	1
Young	Replicate 3	C	Female	0.05 OD	4	14	120	1	1
Young	Replicate 3	C	Female	0.05 OD	5	1	3	2	2
Young	Replicate 3	C	Female	0.05 OD	5	2	3	2	2
Young	Replicate 3	C	Female	0.05 OD	5	3	3	2	2
Young	Replicate 3	C	Female	0.05 OD	5	4	3	2	2
Young	Replicate 3	C	Female	0.05 OD	5	5	3	2	2
Young	Replicate 3	C	Female	0.05 OD	5	6	6	2	2
Young	Replicate 3	C	Female	0.05 OD	5	7	9	2	2
Young	Replicate 3	C	Female	0.05 OD	5	8	9	2	2
Young	Replicate 3	C	Female	0.05 OD	5	9	24	2	2
Young	Replicate 3	C	Female	0.05 OD	5	10	27	2	2
Young	Replicate 3	C	Female	0.05 OD	5	11	33	2	2
Young	Replicate 3	C	Female	0.05 OD	5	12	66	2	2
Young	Replicate 3	C	Female	0.05 OD	5	13	120	1	1
Young	Replicate 3	C	Female	0.05 OD	5	14	120	1	1
Young	Replicate 3	C	Female	0.1 OD	1	1	3	2	2
Young	Replicate 3	C	Female	0.1 OD	1	2	3	2	2
Young	Replicate 3	C	Female	0.1 OD	1	3	3	2	2
Young	Replicate 3	C	Female	0.1 OD	1	4	6	2	2
Young	Replicate 3	C	Female	0.1 OD	1	5	6	2	2
Young	Replicate 3	C	Female	0.1 OD	1	6	9	2	2
Young	Replicate 3	C	Female	0.1 OD	1	7	9	2	2
Young	Replicate 3	C	Female	0.1 OD	1	8	18	2	2
Young	Replicate 3	C	Female	0.1 OD	1	9	18	2	2
Young	Replicate 3	C	Female	0.1 OD	1	10	48	2	2
Young	Replicate 3	C	Female	0.1 OD	1	11	120	1	1
Young	Replicate 3	C	Female	0.1 OD	1	12	120	1	1
Young	Replicate 3	C	Female	0.1 OD	1	13	120	1	1
Young	Replicate 3	C	Female	0.1 OD	1	14	120	1	1
Young	Replicate 3	C	Female	0.1 OD	2	1	3	2	2
Young	Replicate 3	C	Female	0.1 OD	2	2	3	2	2
Young	Replicate 3	C	Female	0.1 OD	2	3	3	2	2
Young	Replicate 3	C	Female	0.1 OD	2	4	3	2	2
Young	Replicate 3	C	Female	0.1 OD	2	5	6	2	2
Young	Replicate 3	C	Female	0.1 OD	2	6	6	2	2
Young	Replicate 3	C	Female	0.1 OD	2	7	7	2	2
Young	Replicate 3	C	Female	0.1 OD	2	8	7	2	2
Young	Replicate 3	C	Female	0.1 OD	2	9	18	2	2
Young	Replicate 3	C	Female	0.1 OD	2	10	24	2	2
Young	Replicate 3	C	Female	0.1 OD	2	11	24	2	2
Young	Replicate 3	C	Female	0.1 OD	2	12	24	2	2
Young	Replicate 3	C	Female	0.1 OD	2	13	27	2	2
Young	Replicate 3	C	Female	0.1 OD	2	14	27	2	2
Young	Replicate 3	C	Female	0.1 OD	3	1	3	2	2
Young	Replicate 3	C	Female	0.1 OD	3	2	6	2	2
Young	Replicate 3	C	Female	0.1 OD	3	3	6	2	2
Young	Replicate 3	C	Female	0.1 OD	3	4	6	2	2
Young	Replicate 3	C	Female	0.1 OD	3	5	9	2	2
Young	Replicate 3	C	Female	0.1 OD	3	6	9	2	2
Young	Replicate 3	C	Female	0.1 OD	3	7	12	2	2
Young	Replicate 3	C	Female	0.1 OD	3	8	15	2	2
Young	Replicate 3	C	Female	0.1 OD	3	9	15	2	2
Young	Replicate 3	C	Female	0.1 OD	3	10	18	2	2
Young	Replicate 3	C	Female	0.1 OD	3	11	21	2	2
Young	Replicate 3	C	Female	0.1 OD	3	12	24	2	2
Young	Replicate 3	C	Female	0.1 OD	3	13	24	2	2
Young	Replicate 3	C	Female	0.1 OD	3	14	42	2	2
Young	Replicate 3	C	Female	0.1 OD	4	1	3	2	2
Young	Replicate 3	C	Female	0.1 OD	4	2	3	2	2
Young	Replicate 3	C	Female	0.1 OD	4	3	6	2	2
Young	Replicate 3	C	Female	0.1 OD	4	4	9	2	2
Young	Replicate 3	C	Female	0.1 OD	4	5	9	2	2
Young	Replicate 3	C	Female	0.1 OD	4	6	9	2	2
Young	Replicate 3	C	Female	0.1 OD	4	7	12	2	2
Young	Replicate 3	C	Female	0.1 OD	4	8	21	2	2
Young	Replicate 3	C	Female	0.1 OD	4	9	24	2	2
Young	Replicate 3	C	Female	0.1 OD	4	10	24	2	2
Young	Replicate 3	C	Female	0.1 OD	4	11	24	2	2
Young	Replicate 3	C	Female	0.1 OD	4	12	24	2	2
Young	Replicate 3	C	Female	0.1 OD	4	13	27	2	2
Young	Replicate 3	C	Female	0.1 OD	4	14	27	2	2
Young	Replicate 3	C	Female	0.1 OD	5	1	3	2	2
Young	Replicate 3	C	Female	0.1 OD	5	2	3	2	2
Young	Replicate 3	C	Female	0.1 OD	5	3	3	2	2
Young	Replicate 3	C	Female	0.1 OD	5	4	6	2	2
Young	Replicate 3	C	Female	0.1 OD	5	5	6	2	2
Young	Replicate 3	C	Female	0.1 OD	5	6	6	2	2
Young	Replicate 3	C	Female	0.1 OD	5	7	6	2	2
Young	Replicate 3	C	Female	0.1 OD	5	8	6	2	2
Young	Replicate 3	C	Female	0.1 OD	5	9	12	2	2
Young	Replicate 3	C	Female	0.1 OD	5	10	18	2	2
Young	Replicate 3	C	Female	0.1 OD	5	11	18	2	2
Young	Replicate 3	C	Female	0.1 OD	5	12	18	2	2
Young	Replicate 3	C	Female	0.1 OD	5	13	24	2	2
Young	Replicate 3	C	Female	0.1 OD	5	14	24	2	2
Young	Replicate 3	C	Female	0.5 OD	1	1	3	2	2
Young	Replicate 3	C	Female	0.5 OD	1	2	6	2	2
Young	Replicate 3	C	Female	0.5 OD	1	3	9	2	2
Young	Replicate 3	C	Female	0.5 OD	1	4	9	2	2
Young	Replicate 3	C	Female	0.5 OD	1	5	9	2	2
Young	Replicate 3	C	Female	0.5 OD	1	6	24	2	2
Young	Replicate 3	C	Female	0.5 OD	1	7	27	2	2
Young	Replicate 3	C	Female	0.5 OD	1	8	27	2	2
Young	Replicate 3	C	Female	0.5 OD	1	9	27	2	2
Young	Replicate 3	C	Female	0.5 OD	1	10	27	2	2
Young	Replicate 3	C	Female	0.5 OD	1	11	27	2	2
Young	Replicate 3	C	Female	0.5 OD	1	12	33	2	2
Young	Replicate 3	C	Female	0.5 OD	1	13	120	1	1
Young	Replicate 3	C	Female	0.5 OD	1	14	120	1	1
Young	Replicate 3	C	Female	0.5 OD	2	1	3	2	2
Young	Replicate 3	C	Female	0.5 OD	2	2	3	2	2
Young	Replicate 3	C	Female	0.5 OD	2	3	6	2	2
Young	Replicate 3	C	Female	0.5 OD	2	4	6	2	2
Young	Replicate 3	C	Female	0.5 OD	2	5	6	2	2
Young	Replicate 3	C	Female	0.5 OD	2	6	9	2	2
Young	Replicate 3	C	Female	0.5 OD	2	7	9	2	2
Young	Replicate 3	C	Female	0.5 OD	2	8	12	2	2
Young	Replicate 3	C	Female	0.5 OD	2	9	15	2	2
Young	Replicate 3	C	Female	0.5 OD	2	10	18	2	2
Young	Replicate 3	C	Female	0.5 OD	2	11	24	2	2
Young	Replicate 3	C	Female	0.5 OD	2	12	27	2	2
Young	Replicate 3	C	Female	0.5 OD	2	13	27	2	2
Young	Replicate 3	C	Female	0.5 OD	2	14	27	2	2
Young	Replicate 3	C	Female	0.5 OD	3	1	3	2	2
Young	Replicate 3	C	Female	0.5 OD	3	2	6	2	2
Young	Replicate 3	C	Female	0.5 OD	3	3	6	2	2
Young	Replicate 3	C	Female	0.5 OD	3	4	9	2	2
Young	Replicate 3	C	Female	0.5 OD	3	5	9	2	2
Young	Replicate 3	C	Female	0.5 OD	3	6	9	2	2
Young	Replicate 3	C	Female	0.5 OD	3	7	9	2	2
Young	Replicate 3	C	Female	0.5 OD	3	8	9	2	2
Young	Replicate 3	C	Female	0.5 OD	3	9	24	2	2
Young	Replicate 3	C	Female	0.5 OD	3	10	24	2	2
Young	Replicate 3	C	Female	0.5 OD	3	11	24	2	2
Young	Replicate 3	C	Female	0.5 OD	3	12	24	2	2
Young	Replicate 3	C	Female	0.5 OD	3	13	24	2	2
Young	Replicate 3	C	Female	0.5 OD	3	14	24	2	2
Young	Replicate 3	C	Female	0.5 OD	4	1	3	2	2
Young	Replicate 3	C	Female	0.5 OD	4	2	3	2	2
Young	Replicate 3	C	Female	0.5 OD	4	3	3	2	2
Young	Replicate 3	C	Female	0.5 OD	4	4	3	2	2
Young	Replicate 3	C	Female	0.5 OD	4	5	3	2	2
Young	Replicate 3	C	Female	0.5 OD	4	6	3	2	2
Young	Replicate 3	C	Female	0.5 OD	4	7	6	2	2
Young	Replicate 3	C	Female	0.5 OD	4	8	6	2	2
Young	Replicate 3	C	Female	0.5 OD	4	9	6	2	2
Young	Replicate 3	C	Female	0.5 OD	4	10	6	2	2
Young	Replicate 3	C	Female	0.5 OD	4	11	9	2	2
Young	Replicate 3	C	Female	0.5 OD	4	12	9	2	2
Young	Replicate 3	C	Female	0.5 OD	4	13	9	2	2
Young	Replicate 3	C	Female	0.5 OD	4	14	12	2	2
Young	Replicate 3	C	Female	0.5 OD	5	1	3	2	2
Young	Replicate 3	C	Female	0.5 OD	5	2	3	2	2
Young	Replicate 3	C	Female	0.5 OD	5	3	3	2	2
Young	Replicate 3	C	Female	0.5 OD	5	4	3	2	2
Young	Replicate 3	C	Female	0.5 OD	5	5	6	2	2
Young	Replicate 3	C	Female	0.5 OD	5	6	6	2	2
Young	Replicate 3	C	Female	0.5 OD	5	7	6	2	2
Young	Replicate 3	C	Female	0.5 OD	5	8	6	2	2
Young	Replicate 3	C	Female	0.5 OD	5	9	6	2	2
Young	Replicate 3	C	Female	0.5 OD	5	10	12	2	2
Young	Replicate 3	C	Female	0.5 OD	5	11	18	2	2
Young	Replicate 3	C	Female	0.5 OD	5	12	18	2	2
Young	Replicate 3	C	Female	0.5 OD	5	13	120	1	1
Young	Replicate 3	C	Female	0.5 OD	5	14	120	1	1
Young	Replicate 3	C	Female	1 OD	1	1	3	2	2
Young	Replicate 3	C	Female	1 OD	1	2	3	2	2
Young	Replicate 3	C	Female	1 OD	1	3	9	2	2
Young	Replicate 3	C	Female	1 OD	1	4	9	2	2
Young	Replicate 3	C	Female	1 OD	1	5	9	2	2
Young	Replicate 3	C	Female	1 OD	1	6	9	2	2
Young	Replicate 3	C	Female	1 OD	1	7	9	2	2
Young	Replicate 3	C	Female	1 OD	1	8	12	2	2
Young	Replicate 3	C	Female	1 OD	1	9	12	2	2
Young	Replicate 3	C	Female	1 OD	1	10	12	2	2
Young	Replicate 3	C	Female	1 OD	1	11	15	2	2
Young	Replicate 3	C	Female	1 OD	1	12	27	2	2
Young	Replicate 3	C	Female	1 OD	1	13	27	2	2
Young	Replicate 3	C	Female	1 OD	1	14	33	2	2
Young	Replicate 3	C	Female	1 OD	2	1	9	2	2
Young	Replicate 3	C	Female	1 OD	2	2	9	2	2
Young	Replicate 3	C	Female	1 OD	2	3	9	2	2
Young	Replicate 3	C	Female	1 OD	2	4	9	2	2
Young	Replicate 3	C	Female	1 OD	2	5	15	2	2
Young	Replicate 3	C	Female	1 OD	2	6	15	2	2
Young	Replicate 3	C	Female	1 OD	2	7	21	2	2
Young	Replicate 3	C	Female	1 OD	2	8	21	2	2
Young	Replicate 3	C	Female	1 OD	2	9	24	2	2
Young	Replicate 3	C	Female	1 OD	2	10	27	2	2
Young	Replicate 3	C	Female	1 OD	2	11	27	2	2
Young	Replicate 3	C	Female	1 OD	2	12	27	2	2
Young	Replicate 3	C	Female	1 OD	2	13	30	2	2
Young	Replicate 3	C	Female	1 OD	2	14	33	2	2
Young	Replicate 3	C	Female	1 OD	3	1	3	2	2
Young	Replicate 3	C	Female	1 OD	3	2	3	2	2
Young	Replicate 3	C	Female	1 OD	3	3	3	2	2
Young	Replicate 3	C	Female	1 OD	3	4	9	2	2
Young	Replicate 3	C	Female	1 OD	3	5	9	2	2
Young	Replicate 3	C	Female	1 OD	3	6	9	2	2
Young	Replicate 3	C	Female	1 OD	3	7	12	2	2
Young	Replicate 3	C	Female	1 OD	3	8	18	2	2
Young	Replicate 3	C	Female	1 OD	3	9	24	2	2
Young	Replicate 3	C	Female	1 OD	3	10	24	2	2
Young	Replicate 3	C	Female	1 OD	3	11	24	2	2
Young	Replicate 3	C	Female	1 OD	3	12	24	2	2
Young	Replicate 3	C	Female	1 OD	3	13	24	2	2
Young	Replicate 3	C	Female	1 OD	3	14	27	2	2
Young	Replicate 3	C	Female	1 OD	4	1	3	2	2
Young	Replicate 3	C	Female	1 OD	4	2	3	2	2
Young	Replicate 3	C	Female	1 OD	4	3	6	2	2
Young	Replicate 3	C	Female	1 OD	4	4	6	2	2
Young	Replicate 3	C	Female	1 OD	4	5	6	2	2
Young	Replicate 3	C	Female	1 OD	4	6	6	2	2
Young	Replicate 3	C	Female	1 OD	4	7	9	2	2
Young	Replicate 3	C	Female	1 OD	4	8	9	2	2
Young	Replicate 3	C	Female	1 OD	4	9	12	2	2
Young	Replicate 3	C	Female	1 OD	4	10	12	2	2
Young	Replicate 3	C	Female	1 OD	4	11	18	2	2
Young	Replicate 3	C	Female	1 OD	4	12	24	2	2
Young	Replicate 3	C	Female	1 OD	4	13	24	2	2
Young	Replicate 3	C	Female	1 OD	4	14	24	2	2
Young	Replicate 3	C	Female	1 OD	5	1	6	2	2
Young	Replicate 3	C	Female	1 OD	5	2	6	2	2
Young	Replicate 3	C	Female	1 OD	5	3	6	2	2
Young	Replicate 3	C	Female	1 OD	5	4	6	2	2
Young	Replicate 3	C	Female	1 OD	5	5	9	2	2
Young	Replicate 3	C	Female	1 OD	5	6	9	2	2
Young	Replicate 3	C	Female	1 OD	5	7	9	2	2
Young	Replicate 3	C	Female	1 OD	5	8	21	2	2
Young	Replicate 3	C	Female	1 OD	5	9	24	2	2
Young	Replicate 3	C	Female	1 OD	5	10	27	2	2
Young	Replicate 3	C	Female	1 OD	5	11	30	2	2
Young	Replicate 3	C	Female	1 OD	5	12	30	2	2
Young	Replicate 3	C	Female	1 OD	5	13	33	2	2
Young	Replicate 3	C	Female	1 OD	5	14	33	2	2
Young	Replicate 3	Ml	Female	Sham	1	1	120	1	2
Young	Replicate 3	Ml	Female	Sham	1	2	120	1	1
Young	Replicate 3	Ml	Female	Sham	1	3	120	1	1
Young	Replicate 3	Ml	Female	Sham	1	4	120	1	1
Young	Replicate 3	Ml	Female	Sham	1	5	120	1	1
Young	Replicate 3	Ml	Female	Sham	1	6	120	1	1
Young	Replicate 3	Ml	Female	Sham	1	7	120	1	1
Young	Replicate 3	Ml	Female	Sham	1	8	120	1	1
Young	Replicate 3	Ml	Female	Sham	1	9	120	1	1
Young	Replicate 3	Ml	Female	Sham	1	10	120	1	1
Young	Replicate 3	Ml	Female	Sham	1	11	120	1	1
Young	Replicate 3	Ml	Female	Sham	1	12	120	1	1
Young	Replicate 3	Ml	Female	Sham	1	13	120	1	1
Young	Replicate 3	Ml	Female	Sham	1	14	120	1	1
Young	Replicate 3	Ml	Female	Sham	2	1	120	1	2
Young	Replicate 3	Ml	Female	Sham	2	2	120	1	1
Young	Replicate 3	Ml	Female	Sham	2	3	120	1	1
Young	Replicate 3	Ml	Female	Sham	2	4	120	1	1
Young	Replicate 3	Ml	Female	Sham	2	5	120	1	1
Young	Replicate 3	Ml	Female	Sham	2	6	120	1	1
Young	Replicate 3	Ml	Female	Sham	2	7	120	1	1
Young	Replicate 3	Ml	Female	Sham	2	8	120	1	1
Young	Replicate 3	Ml	Female	Sham	2	9	120	1	1
Young	Replicate 3	Ml	Female	Sham	2	10	120	1	1
Young	Replicate 3	Ml	Female	Sham	2	11	120	1	1
Young	Replicate 3	Ml	Female	Sham	2	12	120	1	1
Young	Replicate 3	Ml	Female	Sham	2	13	120	1	1
Young	Replicate 3	Ml	Female	Sham	2	14	120	1	1
Young	Replicate 3	Ml	Female	Sham	3	1	120	1	2
Young	Replicate 3	Ml	Female	Sham	3	2	120	1	1
Young	Replicate 3	Ml	Female	Sham	3	3	120	1	1
Young	Replicate 3	Ml	Female	Sham	3	4	120	1	1
Young	Replicate 3	Ml	Female	Sham	3	5	120	1	1
Young	Replicate 3	Ml	Female	Sham	3	6	120	1	1
Young	Replicate 3	Ml	Female	Sham	3	7	120	1	1
Young	Replicate 3	Ml	Female	Sham	3	8	120	1	1
Young	Replicate 3	Ml	Female	Sham	3	9	120	1	1
Young	Replicate 3	Ml	Female	Sham	3	10	120	1	1
Young	Replicate 3	Ml	Female	Sham	3	11	120	1	1
Young	Replicate 3	Ml	Female	Sham	3	12	120	1	1
Young	Replicate 3	Ml	Female	Sham	3	13	120	1	1
Young	Replicate 3	Ml	Female	Sham	3	14	120	1	1
Young	Replicate 3	Ml	Female	Sham	4	1	120	1	2
Young	Replicate 3	Ml	Female	Sham	4	2	120	1	1
Young	Replicate 3	Ml	Female	Sham	4	3	120	1	1
Young	Replicate 3	Ml	Female	Sham	4	4	120	1	1
Young	Replicate 3	Ml	Female	Sham	4	5	120	1	1
Young	Replicate 3	Ml	Female	Sham	4	6	120	1	1
Young	Replicate 3	Ml	Female	Sham	4	7	120	1	1
Young	Replicate 3	Ml	Female	Sham	4	8	120	1	1
Young	Replicate 3	Ml	Female	Sham	4	9	120	1	1
Young	Replicate 3	Ml	Female	Sham	4	10	120	1	1
Young	Replicate 3	Ml	Female	Sham	4	11	120	1	1
Young	Replicate 3	Ml	Female	Sham	4	12	120	1	1
Young	Replicate 3	Ml	Female	Sham	4	13	120	1	1
Young	Replicate 3	Ml	Female	Sham	4	14	120	1	1
Young	Replicate 3	Ml	Female	Sham	5	1	120	1	2
Young	Replicate 3	Ml	Female	Sham	5	2	120	1	1
Young	Replicate 3	Ml	Female	Sham	5	3	120	1	1
Young	Replicate 3	Ml	Female	Sham	5	4	120	1	1
Young	Replicate 3	Ml	Female	Sham	5	5	120	1	1
Young	Replicate 3	Ml	Female	Sham	5	6	120	1	1
Young	Replicate 3	Ml	Female	Sham	5	7	120	1	1
Young	Replicate 3	Ml	Female	Sham	5	8	120	1	1
Young	Replicate 3	Ml	Female	Sham	5	9	120	1	1
Young	Replicate 3	Ml	Female	Sham	5	10	120	1	1
Young	Replicate 3	Ml	Female	Sham	5	11	120	1	1
Young	Replicate 3	Ml	Female	Sham	5	12	120	1	1
Young	Replicate 3	Ml	Female	Sham	5	13	120	1	1
Young	Replicate 3	Ml	Female	Sham	5	14	120	1	1
Young	Replicate 3	Ml	Female	0.05 OD	1	1	3	2	2
Young	Replicate 3	Ml	Female	0.05 OD	1	2	3	2	2
Young	Replicate 3	Ml	Female	0.05 OD	1	3	9	2	2
Young	Replicate 3	Ml	Female	0.05 OD	1	4	9	2	2
Young	Replicate 3	Ml	Female	0.05 OD	1	5	18	2	2
Young	Replicate 3	Ml	Female	0.05 OD	1	6	24	2	2
Young	Replicate 3	Ml	Female	0.05 OD	1	7	24	2	2
Young	Replicate 3	Ml	Female	0.05 OD	1	8	24	2	2
Young	Replicate 3	Ml	Female	0.05 OD	1	9	30	2	2
Young	Replicate 3	Ml	Female	0.05 OD	1	10	30	2	2
Young	Replicate 3	Ml	Female	0.05 OD	1	11	33	2	2
Young	Replicate 3	Ml	Female	0.05 OD	1	12	36	2	2
Young	Replicate 3	Ml	Female	0.05 OD	1	13	120	1	1
Young	Replicate 3	Ml	Female	0.05 OD	1	14	120	1	1
Young	Replicate 3	Ml	Female	0.05 OD	2	1	3	2	2
Young	Replicate 3	Ml	Female	0.05 OD	2	2	3	2	2
Young	Replicate 3	Ml	Female	0.05 OD	2	3	3	2	2
Young	Replicate 3	Ml	Female	0.05 OD	2	4	3	2	2
Young	Replicate 3	Ml	Female	0.05 OD	2	5	3	2	2
Young	Replicate 3	Ml	Female	0.05 OD	2	6	3	2	2
Young	Replicate 3	Ml	Female	0.05 OD	2	7	3	2	2
Young	Replicate 3	Ml	Female	0.05 OD	2	8	3	2	2
Young	Replicate 3	Ml	Female	0.05 OD	2	9	15	2	2
Young	Replicate 3	Ml	Female	0.05 OD	2	10	24	2	2
Young	Replicate 3	Ml	Female	0.05 OD	2	11	24	2	2
Young	Replicate 3	Ml	Female	0.05 OD	2	12	27	2	2
Young	Replicate 3	Ml	Female	0.05 OD	2	13	120	1	1
Young	Replicate 3	Ml	Female	0.05 OD	2	14	120	1	1
Young	Replicate 3	Ml	Female	0.05 OD	3	1	3	2	2
Young	Replicate 3	Ml	Female	0.05 OD	3	2	3	2	2
Young	Replicate 3	Ml	Female	0.05 OD	3	3	3	2	2
Young	Replicate 3	Ml	Female	0.05 OD	3	4	3	2	2
Young	Replicate 3	Ml	Female	0.05 OD	3	5	3	2	2
Young	Replicate 3	Ml	Female	0.05 OD	3	6	3	2	2
Young	Replicate 3	Ml	Female	0.05 OD	3	7	6	2	2
Young	Replicate 3	Ml	Female	0.05 OD	3	8	9	2	2
Young	Replicate 3	Ml	Female	0.05 OD	3	9	9	2	2
Young	Replicate 3	Ml	Female	0.05 OD	3	10	9	2	2
Young	Replicate 3	Ml	Female	0.05 OD	3	11	24	2	2
Young	Replicate 3	Ml	Female	0.05 OD	3	12	27	2	2
Young	Replicate 3	Ml	Female	0.05 OD	3	13	30	2	2
Young	Replicate 3	Ml	Female	0.05 OD	3	14	36	2	2
Young	Replicate 3	Ml	Female	0.05 OD	4	1	3	2	2
Young	Replicate 3	Ml	Female	0.05 OD	4	2	3	2	2
Young	Replicate 3	Ml	Female	0.05 OD	4	3	3	2	2
Young	Replicate 3	Ml	Female	0.05 OD	4	4	3	2	2
Young	Replicate 3	Ml	Female	0.05 OD	4	5	3	2	2
Young	Replicate 3	Ml	Female	0.05 OD	4	6	3	2	2
Young	Replicate 3	Ml	Female	0.05 OD	4	7	3	2	2
Young	Replicate 3	Ml	Female	0.05 OD	4	8	6	2	2
Young	Replicate 3	Ml	Female	0.05 OD	4	9	9	2	2
Young	Replicate 3	Ml	Female	0.05 OD	4	10	15	2	2
Young	Replicate 3	Ml	Female	0.05 OD	4	11	15	2	2
Young	Replicate 3	Ml	Female	0.05 OD	4	12	24	2	2
Young	Replicate 3	Ml	Female	0.05 OD	4	13	30	2	2
Young	Replicate 3	Ml	Female	0.05 OD	4	14	120	1	1
Young	Replicate 3	Ml	Female	0.05 OD	5	1	3	2	2
Young	Replicate 3	Ml	Female	0.05 OD	5	2	3	2	2
Young	Replicate 3	Ml	Female	0.05 OD	5	3	3	2	2
Young	Replicate 3	Ml	Female	0.05 OD	5	4	3	2	2
Young	Replicate 3	Ml	Female	0.05 OD	5	5	3	2	2
Young	Replicate 3	Ml	Female	0.05 OD	5	6	3	2	2
Young	Replicate 3	Ml	Female	0.05 OD	5	7	3	2	2
Young	Replicate 3	Ml	Female	0.05 OD	5	8	6	2	2
Young	Replicate 3	Ml	Female	0.05 OD	5	9	120	1	1
Young	Replicate 3	Ml	Female	0.05 OD	5	10	120	1	1
Young	Replicate 3	Ml	Female	0.05 OD	5	11	120	1	1
Young	Replicate 3	Ml	Female	0.05 OD	5	12	120	1	1
Young	Replicate 3	Ml	Female	0.05 OD	5	13	120	1	1
Young	Replicate 3	Ml	Female	0.05 OD	5	14	120	1	1
Young	Replicate 3	Ml	Female	0.1 OD	1	1	3	2	2
Young	Replicate 3	Ml	Female	0.1 OD	1	2	3	2	2
Young	Replicate 3	Ml	Female	0.1 OD	1	3	12	2	2
Young	Replicate 3	Ml	Female	0.1 OD	1	4	24	2	2
Young	Replicate 3	Ml	Female	0.1 OD	1	5	24	2	2
Young	Replicate 3	Ml	Female	0.1 OD	1	6	24	2	2
Young	Replicate 3	Ml	Female	0.1 OD	1	7	24	2	2
Young	Replicate 3	Ml	Female	0.1 OD	1	8	120	1	1
Young	Replicate 3	Ml	Female	0.1 OD	1	9	120	1	1
Young	Replicate 3	Ml	Female	0.1 OD	1	10	120	1	1
Young	Replicate 3	Ml	Female	0.1 OD	1	11	120	1	1
Young	Replicate 3	Ml	Female	0.1 OD	1	12	120	1	1
Young	Replicate 3	Ml	Female	0.1 OD	1	13	120	1	1
Young	Replicate 3	Ml	Female	0.1 OD	1	14	120	1	1
Young	Replicate 3	Ml	Female	0.1 OD	2	1	3	2	2
Young	Replicate 3	Ml	Female	0.1 OD	2	2	3	2	2
Young	Replicate 3	Ml	Female	0.1 OD	2	3	3	2	2
Young	Replicate 3	Ml	Female	0.1 OD	2	4	3	2	2
Young	Replicate 3	Ml	Female	0.1 OD	2	5	24	2	2
Young	Replicate 3	Ml	Female	0.1 OD	2	6	24	2	2
Young	Replicate 3	Ml	Female	0.1 OD	2	7	24	2	2
Young	Replicate 3	Ml	Female	0.1 OD	2	8	24	2	2
Young	Replicate 3	Ml	Female	0.1 OD	2	9	24	2	2
Young	Replicate 3	Ml	Female	0.1 OD	2	10	27	2	2
Young	Replicate 3	Ml	Female	0.1 OD	2	11	27	2	2
Young	Replicate 3	Ml	Female	0.1 OD	2	12	27	2	2
Young	Replicate 3	Ml	Female	0.1 OD	2	13	30	2	2
Young	Replicate 3	Ml	Female	0.1 OD	2	14	36	2	2
Young	Replicate 3	Ml	Female	0.1 OD	3	1	3	2	2
Young	Replicate 3	Ml	Female	0.1 OD	3	2	3	2	2
Young	Replicate 3	Ml	Female	0.1 OD	3	3	3	2	2
Young	Replicate 3	Ml	Female	0.1 OD	3	4	3	2	2
Young	Replicate 3	Ml	Female	0.1 OD	3	5	3	2	2
Young	Replicate 3	Ml	Female	0.1 OD	3	6	3	2	2
Young	Replicate 3	Ml	Female	0.1 OD	3	7	9	2	2
Young	Replicate 3	Ml	Female	0.1 OD	3	8	12	2	2
Young	Replicate 3	Ml	Female	0.1 OD	3	9	15	2	2
Young	Replicate 3	Ml	Female	0.1 OD	3	10	24	2	2
Young	Replicate 3	Ml	Female	0.1 OD	3	11	24	2	2
Young	Replicate 3	Ml	Female	0.1 OD	3	12	27	2	2
Young	Replicate 3	Ml	Female	0.1 OD	3	13	27	2	2
Young	Replicate 3	Ml	Female	0.1 OD	3	14	27	2	2
Young	Replicate 3	Ml	Female	0.1 OD	4	1	3	2	2
Young	Replicate 3	Ml	Female	0.1 OD	4	2	3	2	2
Young	Replicate 3	Ml	Female	0.1 OD	4	3	3	2	2
Young	Replicate 3	Ml	Female	0.1 OD	4	4	3	2	2
Young	Replicate 3	Ml	Female	0.1 OD	4	5	3	2	2
Young	Replicate 3	Ml	Female	0.1 OD	4	6	3	2	2
Young	Replicate 3	Ml	Female	0.1 OD	4	7	3	2	2
Young	Replicate 3	Ml	Female	0.1 OD	4	8	3	2	2
Young	Replicate 3	Ml	Female	0.1 OD	4	9	3	2	2
Young	Replicate 3	Ml	Female	0.1 OD	4	10	6	2	2
Young	Replicate 3	Ml	Female	0.1 OD	4	11	24	2	2
Young	Replicate 3	Ml	Female	0.1 OD	4	12	24	2	2
Young	Replicate 3	Ml	Female	0.1 OD	4	13	24	2	2
Young	Replicate 3	Ml	Female	0.1 OD	4	14	24	2	2
Young	Replicate 3	Ml	Female	0.1 OD	5	1	3	2	2
Young	Replicate 3	Ml	Female	0.1 OD	5	2	3	2	2
Young	Replicate 3	Ml	Female	0.1 OD	5	3	3	2	2
Young	Replicate 3	Ml	Female	0.1 OD	5	4	3	2	2
Young	Replicate 3	Ml	Female	0.1 OD	5	5	3	2	2
Young	Replicate 3	Ml	Female	0.1 OD	5	6	3	2	2
Young	Replicate 3	Ml	Female	0.1 OD	5	7	3	2	2
Young	Replicate 3	Ml	Female	0.1 OD	5	8	6	2	2
Young	Replicate 3	Ml	Female	0.1 OD	5	9	12	2	2
Young	Replicate 3	Ml	Female	0.1 OD	5	10	24	2	2
Young	Replicate 3	Ml	Female	0.1 OD	5	11	24	2	2
Young	Replicate 3	Ml	Female	0.1 OD	5	12	27	2	2
Young	Replicate 3	Ml	Female	0.1 OD	5	13	27	2	2
Young	Replicate 3	Ml	Female	0.1 OD	5	14	27	2	2
Young	Replicate 3	Ml	Female	0.5 OD	1	1	3	2	2
Young	Replicate 3	Ml	Female	0.5 OD	1	2	3	2	2
Young	Replicate 3	Ml	Female	0.5 OD	1	3	6	2	2
Young	Replicate 3	Ml	Female	0.5 OD	1	4	18	2	2
Young	Replicate 3	Ml	Female	0.5 OD	1	5	18	2	2
Young	Replicate 3	Ml	Female	0.5 OD	1	6	18	2	2
Young	Replicate 3	Ml	Female	0.5 OD	1	7	18	2	2
Young	Replicate 3	Ml	Female	0.5 OD	1	8	24	2	2
Young	Replicate 3	Ml	Female	0.5 OD	1	9	24	2	2
Young	Replicate 3	Ml	Female	0.5 OD	1	10	24	2	2
Young	Replicate 3	Ml	Female	0.5 OD	1	11	27	2	2
Young	Replicate 3	Ml	Female	0.5 OD	1	12	120	1	1
Young	Replicate 3	Ml	Female	0.5 OD	1	13	120	1	1
Young	Replicate 3	Ml	Female	0.5 OD	1	14	120	1	1
Young	Replicate 3	Ml	Female	0.5 OD	2	1	3	2	2
Young	Replicate 3	Ml	Female	0.5 OD	2	2	3	2	2
Young	Replicate 3	Ml	Female	0.5 OD	2	3	3	2	2
Young	Replicate 3	Ml	Female	0.5 OD	2	4	3	2	2
Young	Replicate 3	Ml	Female	0.5 OD	2	5	3	2	2
Young	Replicate 3	Ml	Female	0.5 OD	2	6	3	2	2
Young	Replicate 3	Ml	Female	0.5 OD	2	7	3	2	2
Young	Replicate 3	Ml	Female	0.5 OD	2	8	6	2	2
Young	Replicate 3	Ml	Female	0.5 OD	2	9	18	2	2
Young	Replicate 3	Ml	Female	0.5 OD	2	10	24	2	2
Young	Replicate 3	Ml	Female	0.5 OD	2	11	24	2	2
Young	Replicate 3	Ml	Female	0.5 OD	2	12	24	2	2
Young	Replicate 3	Ml	Female	0.5 OD	2	13	27	2	2
Young	Replicate 3	Ml	Female	0.5 OD	2	14	27	2	2
Young	Replicate 3	Ml	Female	0.5 OD	3	1	27	2	2
Young	Replicate 3	Ml	Female	0.5 OD	3	2	33	2	2
Young	Replicate 3	Ml	Female	0.5 OD	3	3	33	2	2
Young	Replicate 3	Ml	Female	0.5 OD	3	4	33	2	2
Young	Replicate 3	Ml	Female	0.5 OD	3	5	48	2	2
Young	Replicate 3	Ml	Female	0.5 OD	3	6	66	2	2
Young	Replicate 3	Ml	Female	0.5 OD	3	7	79	2	2
Young	Replicate 3	Ml	Female	0.5 OD	3	8	79	2	2
Young	Replicate 3	Ml	Female	0.5 OD	3	9	120	1	1
Young	Replicate 3	Ml	Female	0.5 OD	3	10	120	1	1
[truncated: 1,902 more rows]

## Sheet: Bacterial Load
Age	Replicate	Regime	Sex	Dose	Vial	Individual	CFU	Dilution	Ratio sum	Bac Load	Load+1	AvgCFU	LogAvgCFU
Young	Replicate 1	C	Female	0.05 OD	1	1	16	100	25	40000	40001	13659.3	4.13543
Young	Replicate 1	C	Female	0.05 OD	1	2	22	1	25	550	551	2826	3.45117
Young	Replicate 1	C	Female	0.05 OD	1	3	17	1	25	425	426	2792.67	3.44602
Young	Replicate 1	C	Female	0.05 OD	2	1	30	10	25	7500	7501	5151	3.71189
Young	Replicate 1	C	Female	0.05 OD	2	2	18	1	25	450	451	3901	3.59118
Young	Replicate 1	C	Female	0.05 OD	2	3	30	10	25	7500	7501	5084.33	3.70623
Young	Replicate 1	C	Female	0.05 OD	3	1	15	10	25	3750	3751	2867.67	3.45753
Young	Replicate 1	C	Female	0.05 OD	3	2	16	10	25	4000	4001	3201	3.50529
Young	Replicate 1	C	Female	0.05 OD	3	3	34	1	25	850	851	4534.33	3.65651
Young	Replicate 1	C	Female	0.05 OD	4	1	19	10	25	4750	4751	4367.67	3.64025
Young	Replicate 1	C	Female	0.05 OD	4	2	32	10	25	8000	8001	4201	3.62335
Young	Replicate 1	C	Female	0.05 OD	4	3	14	1	25	350	351	3034.33	3.48206
Young	Replicate 1	C	Female	0.05 OD	5	1	17	10	25	4250	4251	5667.67	3.7534
Young	Replicate 1	C	Female	0.05 OD	5	2	18	10	25	4500	4501	6167.67	3.79012
Young	Replicate 1	C	Female	0.05 OD	5	3	33	10	25	8250	8251	4759.33	3.67755
Young	Replicate 1	C	Female	0.1 OD	1	1	23	10	25	5750	5751	2092.67	3.3207
Young	Replicate 1	C	Female	0.1 OD	1	2	11	1	25	275	276	1259.33	3.10014
Young	Replicate 1	C	Female	0.1 OD	1	3	10	1	25	250	251	2334.33	3.36816
Young	Replicate 1	C	Female	0.1 OD	2	1	13	10	25	3250	3251	3834.33	3.58369
Young	Replicate 1	C	Female	0.1 OD	2	2	14	10	25	3500	3501	2909.33	3.46379
Young	Replicate 1	C	Female	0.1 OD	2	3	19	10	25	4750	4751	1909.33	3.28088
Young	Replicate 1	C	Female	0.1 OD	3	1	19	1	25	475	476	1826	3.2615
Young	Replicate 1	C	Female	0.1 OD	3	2	20	1	25	500	501	3667.67	3.56439
Young	Replicate 1	C	Female	0.1 OD	3	3	18	10	25	4500	4501	4667.67	3.6691
Young	Replicate 1	C	Female	0.1 OD	4	1	24	10	25	6000	6001	4501	3.65331
Young	Replicate 1	C	Female	0.1 OD	4	2	14	10	25	3500	3501	2651	3.42341
Young	Replicate 1	C	Female	0.1 OD	4	3	16	10	25	4000	4001	3234.33	3.50978
Young	Replicate 1	C	Female	0.1 OD	5	1	18	1	25	450	451	3734.33	3.57221
Young	Replicate 1	C	Female	0.1 OD	5	2	21	10	25	5250	5251	6917.67	3.83996
Young	Replicate 1	C	Female	0.1 OD	5	3	22	10	25	5500	5501	6667.67	3.82397
Young	Replicate 1	C	Female	0.5 OD	1	1	40	10	25	10000	10001	7334.33	3.86536
Young	Replicate 1	C	Female	0.5 OD	1	2	18	10	25	4500	4501	5334.33	3.72708
Young	Replicate 1	C	Female	0.5 OD	1	3	30	10	25	7500	7501	4184.33	3.62163
Young	Replicate 1	C	Female	0.5 OD	2	1	16	10	25	4000	4001	3851	3.58557
Young	Replicate 1	C	Female	0.5 OD	2	2	42	1	25	1050	1051	2967.67	3.47242
Young	Replicate 1	C	Female	0.5 OD	2	3	26	10	25	6500	6501	3784.33	3.57799
Young	Replicate 1	C	Female	0.5 OD	3	1	54	1	25	1350	1351	2534.33	3.40386
Young	Replicate 1	C	Female	0.5 OD	3	2	14	10	25	3500	3501	5167.67	3.71329
Young	Replicate 1	C	Female	0.5 OD	3	3	11	10	25	2750	2751	5001	3.69906
Young	Replicate 1	C	Female	0.5 OD	4	1	37	10	25	9250	9251	6917.67	3.83996
Young	Replicate 1	C	Female	0.5 OD	4	2	12	10	25	3000	3001	6417.67	3.80738
Young	Replicate 1	C	Female	0.5 OD	4	3	34	10	25	8500	8501	7584.33	3.87992
Young	Replicate 1	C	Female	0.5 OD	5	1	31	10	25	7750	7751	5001	3.69906
Young	Replicate 1	C	Female	0.5 OD	5	2	26	10	25	6500	6501	4334.33	3.63692
Young	Replicate 1	C	Female	0.5 OD	5	3	30	1	25	750	751	4251	3.62849
Young	Replicate 1	C	Female	1 OD	1	1	23	10	25	5750	5751	6584.33	3.81851
Young	Replicate 1	C	Female	1 OD	1	2	25	10	25	6250	6251	5134.33	3.71048
Young	Replicate 1	C	Female	1 OD	1	3	31	10	25	7750	7751	5967.67	3.7758
Young	Replicate 1	C	Female	1 OD	2	1	56	1	25	1400	1401	4967.67	3.69615
Young	Replicate 1	C	Female	1 OD	2	2	35	10	25	8750	8751	6251	3.79595
Young	Replicate 1	C	Female	1 OD	2	3	19	10	25	4750	4751	3751	3.57415
Young	Replicate 1	C	Female	1 OD	3	1	21	10	25	5250	5251	15501	4.19036
Young	Replicate 1	C	Female	1 OD	3	2	50	1	25	1250	1251	15584.3	4.19269
Young	Replicate 1	C	Female	1 OD	3	3	16	100	25	40000	40001	16334.3	4.2131
Young	Replicate 1	C	Female	1 OD	4	1	22	10	25	5500	5501	6251	3.79595
Young	Replicate 1	C	Female	1 OD	4	2	14	10	25	3500	3501	19417.7	4.2882
Young	Replicate 1	C	Female	1 OD	4	3	39	10	25	9750	9751	34917.7	4.54305
Young	Replicate 1	C	Female	1 OD	5	1	18	100	25	45000	45001	45001	4.65322
Young	Replicate 1	C	Female	1 OD	5	2	20	100	25	50000	50001	31834.3	4.5029
Young	Replicate 1	C	Female	1 OD	5	3	16	100	25	40000	40001	16834.3	4.2262
Young	Replicate 1	ML	Female	0.05 OD	1	1	22	10	25	5500	5501	4917.67	3.69176
Young	Replicate 1	ML	Female	0.05 OD	1	2	20	10	25	5000	5001	5084.33	3.70623
Young	Replicate 1	ML	Female	0.05 OD	1	3	17	10	25	4250	4251	4417.67	3.64519
Young	Replicate 1	ML	Female	0.05 OD	2	1	24	10	25	6000	6001	5667.67	3.7534
Young	Replicate 1	ML	Female	0.05 OD	2	2	12	10	25	3000	3001	3709.33	3.5693
Young	Replicate 1	ML	Female	0.05 OD	2	3	32	10	25	8000	8001	4209.33	3.62421
Young	Replicate 1	ML	Female	0.05 OD	3	1	5	1	25	125	126	2876	3.45879
Young	Replicate 1	ML	Female	0.05 OD	3	2	18	10	25	4500	4501	2876	3.45879
Young	Replicate 1	ML	Female	0.05 OD	3	3	16	10	25	4000	4001	2292.67	3.36034
Young	Replicate 1	ML	Female	0.05 OD	4	1	5	1	25	125	126	2126	3.32756
Young	Replicate 1	ML	Female	0.05 OD	4	2	11	10	25	2750	2751	2251	3.35238
Young	Replicate 1	ML	Female	0.05 OD	4	3	14	10	25	3500	3501	1384.33	3.14124
Young	Replicate 1	ML	Female	0.05 OD	5	1	20	1	25	500	501	2134.33	3.32926
Young	Replicate 1	ML	Female	0.05 OD	5	2	6	1	25	150	151	3134.33	3.49615
Young	Replicate 1	ML	Female	0.05 OD	5	3	23	10	25	5750	5751	4501	3.65331
Young	Replicate 1	ML	Female	0.1 OD	1	1	14	10	25	3500	3501	15917.7	4.20188
Young	Replicate 1	ML	Female	0.1 OD	1	2	17	10	25	4250	4251	14884.3	4.17273
Young	Replicate 1	ML	Female	0.1 OD	1	3	16	100	25	40000	40001	23467.7	4.37047
Young	Replicate 1	ML	Female	0.1 OD	2	1	16	1	25	400	401	10192.7	4.00829
Young	Replicate 1	ML	Female	0.1 OD	2	2	12	100	25	30000	30001	10317.7	4.01358
Young	Replicate 1	ML	Female	0.1 OD	2	3	7	1	25	175	176	13651	4.13516
Young	Replicate 1	ML	Female	0.1 OD	3	1	31	1	25	775	776	23592.7	4.37278
Young	Replicate 1	ML	Female	0.1 OD	3	2	16	100	25	40000	40001	24501	4.38918
Young	Replicate 1	ML	Female	0.1 OD	3	3	12	100	25	30000	30001	14334.3	4.15638
Young	Replicate 1	ML	Female	0.1 OD	4	1	14	10	25	3500	3501	18501	4.2672
Young	Replicate 1	ML	Female	0.1 OD	4	2	38	10	25	9500	9501	19501	4.29006
Young	Replicate 1	ML	Female	0.1 OD	4	3	17	100	25	42500	42501	16584.3	4.2197
Young	Replicate 1	ML	Female	0.1 OD	5	1	26	10	25	6500	6501	3584.33	3.55441
Young	Replicate 1	ML	Female	0.1 OD	5	2	30	1	25	750	751	4167.67	3.61989
Young	Replicate 1	ML	Female	0.1 OD	5	3	14	10	25	3500	3501	4917.67	3.69176
Young	Replicate 1	ML	Female	0.5 OD	1	1	33	10	25	8250	8251	17917.7	4.25328
Young	Replicate 1	ML	Female	0.5 OD	1	2	12	10	25	3000	3001	17001	4.23047
Young	Replicate 1	ML	Female	0.5 OD	1	3	17	100	25	42500	42501	26834.3	4.42869
Young	Replicate 1	ML	Female	0.5 OD	2	1	22	10	25	5500	5501	12834.3	4.10837
Young	Replicate 1	ML	Female	0.5 OD	2	2	13	100	25	32500	32501	12917.7	4.11118
Young	Replicate 1	ML	Female	0.5 OD	2	3	20	1	25	500	501	5251	3.72024
Young	Replicate 1	ML	Female	0.5 OD	3	1	23	10	25	5750	5751	5567.67	3.74567
Young	Replicate 1	ML	Female	0.5 OD	3	2	38	10	25	9500	9501	5317.67	3.72572
Young	Replicate 1	ML	Female	0.5 OD	3	3	58	1	25	1450	1451	4651	3.66755
Young	Replicate 1	ML	Female	0.5 OD	4	1	20	10	25	5000	5001	4576	3.66049
Young	Replicate 1	ML	Female	0.5 OD	4	2	30	10	25	7500	7501	3051	3.48444
Young	Replicate 1	ML	Female	0.5 OD	4	3	49	1	25	1225	1226	784.333	2.8945
Young	Replicate 1	ML	Female	0.5 OD	5	1	17	1	25	425	426	2542.67	3.40529
Young	Replicate 1	ML	Female	0.5 OD	5	2	28	1	25	700	701	3317.67	3.52083
Young	Replicate 1	ML	Female	0.5 OD	5	3	26	10	25	6500	6501	5251	3.72024
Young	Replicate 1	ML	Female	1 OD	1	1	11	10	25	2750	2751	4334.33	3.63692
Young	Replicate 1	ML	Female	1 OD	1	2	26	10	25	6500	6501	6584.33	3.81851
Young	Replicate 1	ML	Female	1 OD	1	3	15	10	25	3750	3751	6251	3.79595
Young	Replicate 1	ML	Female	1 OD	2	1	38	10	25	9500	9501	5917.67	3.77215
Young	Replicate 1	ML	Female	1 OD	2	2	22	10	25	5500	5501	21084.3	4.32396
Young	Replicate 1	ML	Female	1 OD	2	3	11	10	25	2750	2751	19376	4.28726
Young	Replicate 1	ML	Female	1 OD	3	1	22	100	25	55000	55001	19876	4.29833
Young	Replicate 1	ML	Female	1 OD	3	2	15	1	25	375	376	2542.67	3.40529
Young	Replicate 1	ML	Female	1 OD	3	3	17	10	25	4250	4251	14917.7	4.1737
Young	Replicate 1	ML	Female	1 OD	4	1	12	10	25	3000	3001	15501	4.19036
Young	Replicate 1	ML	Female	1 OD	4	2	15	100	25	37500	37501	15334.3	4.18566
Young	Replicate 1	ML	Female	1 OD	4	3	24	10	25	6000	6001	4251	3.62849
Young	Replicate 1	ML	Female	1 OD	5	1	10	10	25	2500	2501	2351	3.37125
Young	Replicate 1	ML	Female	1 OD	5	2	17	10	25	4250	4251	1709.33	3.23283
Young	Replicate 1	ML	Female	1 OD	5	3	12	1	25	300	301	384.333	2.58471
Young	Replicate 2	C	Female	0.05 OD	1	1	23	1	25	575	576	551	2.74115
Young	Replicate 2	C	Female	0.05 OD	1	2	11	1	25	275	276	609.333	2.78485
Young	Replicate 2	C	Female	0.05 OD	1	3	32	1	25	800	801	701	2.84572
Young	Replicate 2	C	Female	0.05 OD	2	1	30	1	25	750	751	659.333	2.81911
Young	Replicate 2	C	Female	0.05 OD	2	2	22	1	25	550	551	551	2.74115
Young	Replicate 2	C	Female	0.05 OD	2	3	27	1	25	675	676	492.667	2.69255
Young	Replicate 2	C	Female	0.05 OD	3	1	17	1	25	425	426	384.333	2.58471
Young	Replicate 2	C	Female	0.05 OD	3	2	15	1	25	375	376	351	2.54531
Young	Replicate 2	C	Female	0.05 OD	3	3	14	1	25	350	351	334.333	2.52418
Young	Replicate 2	C	Female	0.05 OD	4	1	13	1	25	325	326	326	2.51322
Young	Replicate 2	C	Female	0.05 OD	4	2	13	1	25	325	326	567.667	2.75409
Young	Replicate 2	C	Female	0.05 OD	4	3	13	1	25	325	326	592.667	2.77281
Young	Replicate 2	C	Female	0.05 OD	5	1	42	1	25	1050	1051	501	2.69984
Young	Replicate 2	C	Female	0.05 OD	5	2	16	1	25	400	401	259.333	2.41386
Young	Replicate 2	C	Female	0.05 OD	5	3	2	1	25	50	51	267.667	2.42759
Young	Replicate 2	C	Female	0.1 OD	1	1	13	1	25	325	326	401	2.60314
Young	Replicate 2	C	Female	0.1 OD	1	2	17	1	25	425	426	359.333	2.5555
Young	Replicate 2	C	Female	0.1 OD	1	3	18	1	25	450	451	426	2.62941
Young	Replicate 2	C	Female	0.1 OD	2	1	8	1	25	200	201	442.667	2.64608
Young	Replicate 2	C	Female	0.1 OD	2	2	25	1	25	625	626	434.333	2.63782
Young	Replicate 2	C	Female	0.1 OD	2	3	20	1	25	500	501	392.667	2.59402
Young	Replicate 2	C	Female	0.1 OD	3	1	7	1	25	175	176	226	2.35411
Young	Replicate 2	C	Female	0.1 OD	3	2	20	1	25	500	501	284.333	2.45383
Young	Replicate 2	C	Female	0.1 OD	3	3	0	1	25	0	1	192.667	2.28481
Young	Replicate 2	C	Female	0.1 OD	4	1	14	1	25	350	351	251	2.39967
Young	Replicate 2	C	Female	0.1 OD	4	2	9	1	25	225	226	242.667	2.38501
Young	Replicate 2	C	Female	0.1 OD	4	3	7	1	25	175	176	376	2.57519
Young	Replicate 2	C	Female	0.1 OD	5	1	13	1	25	325	326	442.667	2.64608
Young	Replicate 2	C	Female	0.1 OD	5	2	25	1	25	625	626	1251	3.09726
Young	Replicate 2	C	Female	0.1 OD	5	3	15	1	25	375	376	2292.67	3.36034
Young	Replicate 2	C	Female	0.5 OD	1	1	11	10	25	2750	2751	3251	3.51202
Young	Replicate 2	C	Female	0.5 OD	1	2	15	10	25	3750	3751	3334.33	3.52301
Young	Replicate 2	C	Female	0.5 OD	1	3	13	10	25	3250	3251	2267.67	3.35558
Young	Replicate 2	C	Female	0.5 OD	2	1	12	10	25	3000	3001	1442.67	3.15917
Young	Replicate 2	C	Female	0.5 OD	2	2	22	1	25	550	551	676	2.82995
Young	Replicate 2	C	Female	0.5 OD	2	3	31	1	25	775	776	767.667	2.88517
Young	Replicate 2	C	Female	0.5 OD	3	1	28	1	25	700	701	692.667	2.84052
Young	Replicate 2	C	Female	0.5 OD	3	2	33	1	25	825	826	609.333	2.78485
Young	Replicate 2	C	Female	0.5 OD	3	3	22	1	25	550	551	526	2.72099
Young	Replicate 2	C	Female	0.5 OD	4	1	18	1	25	450	451	609.333	2.78485
Young	Replicate 2	C	Female	0.5 OD	4	2	23	1	25	575	576	701	2.84572
Young	Replicate 2	C	Female	0.5 OD	4	3	32	1	25	800	801	609.333	2.78485
Young	Replicate 2	C	Female	0.5 OD	5	1	29	1	25	725	726	576	2.76042
Young	Replicate 2	C	Female	0.5 OD	5	2	12	1	25	300	301	1501	3.17638
Young	Replicate 2	C	Female	0.5 OD	5	3	28	1	25	700	701	1517.67	3.18118
Young	Replicate 2	C	Female	1 OD	1	1	14	10	25	3500	3501	1476	3.16909
Young	Replicate 2	C	Female	1 OD	1	2	14	1	25	350	351	1726	3.23704
Young	Replicate 2	C	Female	1 OD	1	3	23	1	25	575	576	1817.67	3.25951
Young	Replicate 2	C	Female	1 OD	2	1	17	10	25	4250	4251	1859.33	3.26936
Young	Replicate 2	C	Female	1 OD	2	2	25	1	25	625	626	609.333	2.78485
Young	Replicate 2	C	Female	1 OD	2	3	28	1	25	700	701	501	2.69984
Young	Replicate 2	C	Female	1 OD	3	1	20	1	25	500	501	409.333	2.61208
Young	Replicate 2	C	Female	1 OD	3	2	12	1	25	300	301	909.333	2.95872
Young	Replicate 2	C	Female	1 OD	3	3	17	1	25	425	426	1976	3.29579
Young	Replicate 2	C	Female	1 OD	4	1	8	10	25	2000	2001	2009.33	3.30305
Young	Replicate 2	C	Female	1 OD	4	2	14	10	25	3500	3501	1484.33	3.17153
Young	Replicate 2	C	Female	1 OD	4	3	21	1	25	525	526	551	2.74115
Young	Replicate 2	C	Female	1 OD	5	1	17	1	25	425	426	376	2.57519
Young	Replicate 2	C	Female	1 OD	5	2	28	1	25	700	701	392.667	2.59402
Young	Replicate 2	C	Female	1 OD	5	3	0	1	25	0	1	192.667	2.28481
Young	Replicate 2	ML	Female	0.05 OD	1	1	19	1	25	475	476	334.333	2.52418
Young	Replicate 2	ML	Female	0.05 OD	1	2	4	1	25	100	101	259.333	2.41386
Young	Replicate 2	ML	Female	0.05 OD	1	3	17	1	25	425	426	417.667	2.62083
Young	Replicate 2	ML	Female	0.05 OD	2	1	10	1	25	250	251	392.667	2.59402
Young	Replicate 2	ML	Female	0.05 OD	2	2	23	1	25	575	576	492.667	2.69255
Young	Replicate 2	ML	Female	0.05 OD	2	3	14	1	25	350	351	434.333	2.63782
Young	Replicate 2	ML	Female	0.05 OD	3	1	22	1	25	550	551	509.333	2.707
Young	Replicate 2	ML	Female	0.05 OD	3	2	16	1	25	400	401	509.333	2.707
Young	Replicate 2	ML	Female	0.05 OD	3	3	23	1	25	575	576	567.667	2.75409
Young	Replicate 2	ML	Female	0.05 OD	4	1	22	1	25	550	551	459.333	2.66213
Young	Replicate 2	ML	Female	0.05 OD	4	2	23	1	25	575	576	309.333	2.49043
Young	Replicate 2	ML	Female	0.05 OD	4	3	10	1	25	250	251	367.667	2.56545
Young	Replicate 2	ML	Female	0.05 OD	5	1	4	1	25	100	101	559.333	2.74767
Young	Replicate 2	ML	Female	0.05 OD	5	2	30	1	25	750	751	734.333	2.86589
Young	Replicate 2	ML	Female	0.05 OD	5	3	33	1	25	825	826	734.333	2.86589
Young	Replicate 2	ML	Female	0.1 OD	1	1	25	1	25	625	626	726	2.86094
Young	Replicate 2	ML	Female	0.1 OD	1	2	30	1	25	750	751	651	2.81358
Young	Replicate 2	ML	Female	0.1 OD	1	3	32	1	25	800	801	467.667	2.66994
Young	Replicate 2	ML	Female	0.1 OD	2	1	16	1	25	400	401	276	2.44091
Young	Replicate 2	ML	Female	0.1 OD	2	2	8	1	25	200	201	242.667	2.38501
Young	Replicate 2	ML	Female	0.1 OD	2	3	9	1	25	225	226	326	2.51322
Young	Replicate 2	ML	Female	0.1 OD	3	1	12	1	25	300	301	401	2.60314
Young	Replicate 2	ML	Female	0.1 OD	3	2	18	1	25	450	451	501	2.69984
Young	Replicate 2	ML	Female	0.1 OD	3	3	18	1	25	450	451	559.333	2.74767
Young	Replicate 2	ML	Female	0.1 OD	4	1	24	1	25	600	601	609.333	2.78485
Young	Replicate 2	ML	Female	0.1 OD	4	2	25	1	25	625	626	509.333	2.707
Young	Replicate 2	ML	Female	0.1 OD	4	3	24	1	25	600	601	459.333	2.66213
Young	Replicate 2	ML	Female	0.1 OD	5	1	12	1	25	300	301	442.667	2.64608
Young	Replicate 2	ML	Female	0.1 OD	5	2	19	1	25	475	476	534.333	2.72781
Young	Replicate 2	ML	Female	0.1 OD	5	3	22	1	25	550	551	509.333	2.707
Young	Replicate 2	ML	Female	0.5 OD	1	1	23	1	25	575	576	367.667	2.56545
Young	Replicate 2	ML	Female	0.5 OD	1	2	16	1	25	400	401	367.667	2.56545
Young	Replicate 2	ML	Female	0.5 OD	1	3	5	1	25	125	126	267.667	2.42759
Young	Replicate 2	ML	Female	0.5 OD	2	1	23	1	25	575	576	409.333	2.61208
Young	Replicate 2	ML	Female	0.5 OD	2	2	4	1	25	100	101	376	2.57519
Young	Replicate 2	ML	Female	0.5 OD	2	3	22	1	25	550	551	342.667	2.53487
Young	Replicate 2	ML	Female	0.5 OD	3	1	19	1	25	475	476	384.333	2.58471
Young	Replicate 2	ML	Female	0.5 OD	3	2	0	1	25	0	1	351	2.54531
Young	Replicate 2	ML	Female	0.5 OD	3	3	27	1	25	675	676	1184.33	3.07347
Young	Replicate 2	ML	Female	0.5 OD	4	1	15	1	25	375	376	1159.33	3.06421
Young	Replicate 2	ML	Female	0.5 OD	4	2	10	10	25	2500	2501	1209.33	3.08255
Young	Replicate 2	ML	Female	0.5 OD	4	3	24	1	25	600	601	651	2.81358
Young	Replicate 2	ML	Female	0.5 OD	5	1	21	1	25	525	526	2617.67	3.41791
Young	Replicate 2	ML	Female	0.5 OD	5	2	33	1	25	825	826	2576	3.41095
Young	Replicate 2	ML	Female	0.5 OD	5	3	26	10	25	6500	6501	2442.67	3.38786
Young	Replicate 2	ML	Female	1 OD	1	1	16	1	25	400	401	359.333	2.5555
Young	Replicate 2	ML	Female	1 OD	1	2	17	1	25	425	426	301	2.47857
Young	Replicate 2	ML	Female	1 OD	1	3	10	1	25	250	251	226	2.35411
Young	Replicate 2	ML	Female	1 OD	2	1	9	1	25	225	226	201	2.3032
Young	Replicate 2	ML	Female	1 OD	2	2	8	1	25	200	201	301	2.47857
Young	Replicate 2	ML	Female	1 OD	2	3	7	1	25	175	176	392.667	2.59402
Young	Replicate 2	ML	Female	1 OD	3	1	21	1	25	525	526	492.667	2.69255
Young	Replicate 2	ML	Female	1 OD	3	2	19	1	25	475	476	426	2.62941
Young	Replicate 2	ML	Female	1 OD	3	3	19	1	25	475	476	301	2.47857
Young	Replicate 2	ML	Female	1 OD	4	1	13	1	25	325	326	367.667	2.56545
Young	Replicate 2	ML	Female	1 OD	4	2	4	1	25	100	101	492.667	2.69255
Young	Replicate 2	ML	Female	1 OD	4	3	27	1	25	675	676	676	2.82995
Young	Replicate 2	ML	Female	1 OD	5	1	28	1	25	700	701	701	2.84572
Young	Replicate 2	ML	Female	1 OD	5	2	26	1	25	650	651	526	2.72099
Young	Replicate 2	ML	Female	1 OD	5	3	30	1	25	750	751	309.333	2.49043
Young	Replicate 3	C	Female	0.05 OD	1	1	7	1	25	175	176	59.3333	1.7733
Young	Replicate 3	C	Female	0.05 OD	1	2	0	1	25	0	1	134.333	2.12818
Young	Replicate 3	C	Female	0.05 OD	1	3	0	1	25	0	1	176	2.24551
Young	Replicate 3	C	Female	0.05 OD	2	1	16	1	25	400	401	176	2.24551
Young	Replicate 3	C	Female	0.05 OD	2	2	5	1	25	125	126	42.6667	1.63009
Young	Replicate 3	C	Female	0.05 OD	2	3	0	1	25	0	1	1	0
Young	Replicate 3	C	Female	0.05 OD	3	1	0	1	25	0	1	167.667	2.22445
Young	Replicate 3	C	Female	0.05 OD	3	2	0	1	25	0	1	351	2.54531
Young	Replicate 3	C	Female	0.05 OD	3	3	20	1	25	500	501	351	2.54531
Young	Replicate 3	C	Female	0.05 OD	4	1	22	1	25	550	551	184.333	2.2656
Young	Replicate 3	C	Female	0.05 OD	4	2	0	1	25	0	1	9.33333	0.970037
Young	Replicate 3	C	Female	0.05 OD	4	3	0	1	25	0	1	9.33333	0.970037
Young	Replicate 3	C	Female	0.05 OD	5	1	1	1	25	25	26	9.33333	0.970037
Young	Replicate 3	C	Female	0.05 OD	5	2	0	1	25	0	1	317.667	2.50197
Young	Replicate 3	C	Female	0.05 OD	5	3	0	1	25	0	1	567.667	2.75409
Young	Replicate 3	C	Female	0.1 OD	1	1	38	1	25	950	951	809.333	2.90813
Young	Replicate 3	C	Female	0.1 OD	1	2	30	1	25	750	751	1742.67	3.24121
Young	Replicate 3	C	Female	0.1 OD	1	3	29	1	25	725	726	1492.67	3.17396
Young	Replicate 3	C	Female	0.1 OD	2	1	15	10	25	3750	3751	1467.67	3.16663
Young	Replicate 3	C	Female	0.1 OD	2	2	0	1	25	0	1	217.667	2.33779
Young	Replicate 3	C	Female	0.1 OD	2	3	26	1	25	650	651	217.667	2.33779
Young	Replicate 3	C	Female	0.1 OD	3	1	0	1	25	0	1	1584.33	3.19985
Young	Replicate 3	C	Female	0.1 OD	3	2	0	1	25	0	1	3251	3.51202
Young	Replicate 3	C	Female	0.1 OD	3	3	19	10	25	4750	4751	3309.33	3.51974
Young	Replicate 3	C	Female	0.1 OD	4	1	20	10	25	5000	5001	2892.67	3.4613
Young	Replicate 3	C	Female	0.1 OD	4	2	7	1	25	175	176	1467.67	3.16663
Young	Replicate 3	C	Female	0.1 OD	4	3	14	10	25	3500	3501	1576	3.19756
Young	Replicate 3	C	Female	0.1 OD	5	1	29	1	25	725	726	617.667	2.79075
Young	Replicate 3	C	Female	0.1 OD	5	2	20	1	25	500	501	601	2.77887
Young	Replicate 3	C	Female	0.1 OD	5	3	25	1	25	625	626	601	2.77887
Young	Replicate 3	C	Female	0.5 OD	1	1	27	1	25	675	676	509.333	2.707
Young	Replicate 3	C	Female	0.5 OD	1	2	20	1	25	500	501	1534.33	3.18592
Young	Replicate 3	C	Female	0.5 OD	1	3	14	1	25	350	351	2367.67	3.37432
Young	Replicate 3	C	Female	0.5 OD	2	1	15	10	25	3750	3751	2401	3.38039
Young	Replicate 3	C	Female	0.5 OD	2	2	12	10	25	3000	3001	1476	3.16909
Young	Replicate 3	C	Female	0.5 OD	2	3	18	1	25	450	451	784.333	2.8945
Young	Replicate 3	C	Female	0.5 OD	3	1	39	1	25	975	976	2801	3.44731
Young	Replicate 3	C	Female	0.5 OD	3	2	37	1	25	925	926	4559.33	3.6589
Young	Replicate 3	C	Female	0.5 OD	3	3	26	10	25	6500	6501	4526	3.65571
Young	Replicate 3	C	Female	0.5 OD	4	1	25	10	25	6250	6251	2576	3.41095
Young	Replicate 3	C	Female	0.5 OD	4	2	33	1	25	825	826	701	2.84572
Young	Replicate 3	C	Female	0.5 OD	4	3	26	1	25	650	651	492.667	2.69255
Young	Replicate 3	C	Female	0.5 OD	5	1	25	1	25	625	626	1859.33	3.26936
Young	Replicate 3	C	Female	0.5 OD	5	2	8	1	25	200	201	3317.67	3.52083
Young	Replicate 3	C	Female	0.5 OD	5	3	19	10	25	4750	4751	3326	3.52192
Young	Replicate 3	C	Female	1 OD	1	1	20	10	25	5000	5001	1817.67	3.25951
Young	Replicate 3	C	Female	1 OD	1	2	9	1	25	225	226	326	2.51322
Young	Replicate 3	C	Female	1 OD	1	3	9	1	25	225	226	376	2.57519
Young	Replicate 3	C	Female	1 OD	2	1	21	1	25	525	526	426	2.62941
Young	Replicate 3	C	Female	1 OD	2	2	15	1	25	375	376	517.667	2.71405
Young	Replicate 3	C	Female	1 OD	2	3	15	1	25	375	376	551	2.74115
Young	Replicate 3	C	Female	1 OD	3	1	32	1	25	800	801	626	2.79657
Young	Replicate 3	C	Female	1 OD	3	2	19	1	25	475	476	1192.67	3.07652
Young	Replicate 3	C	Female	1 OD	3	3	24	1	25	600	601	1284.33	3.10868
Young	Replicate 3	C	Female	1 OD	4	1	10	10	25	2500	2501	2334.33	3.36816
Young	Replicate 3	C	Female	1 OD	4	2	30	1	25	750	751	2667.67	3.42613
Young	Replicate 3	C	Female	1 OD	4	3	15	10	25	3750	3751	2726	3.43553
Young	Replicate 3	C	Female	1 OD	5	1	14	10	25	3500	3501	1692.67	3.22857
Young	Replicate 3	C	Female	1 OD	5	2	37	1	25	925	926	776	2.88986
Young	Replicate 3	C	Female	1 OD	5	3	26	1	25	650	651	1634.33	3.21334
Young	Replicate 3	ML	Female	0.05 OD	1	1	30	1	25	750	751	3251	3.51202
Young	Replicate 3	ML	Female	0.05 OD	1	2	14	10	25	3500	3501	3001	3.47727
Young	Replicate 3	ML	Female	0.05 OD	1	3	22	10	25	5500	5501	2092.67	3.3207
Young	Replicate 3	ML	Female	0.05 OD	2	1	0	1	25	0	1	259.333	2.41386
Young	Replicate 3	ML	Female	0.05 OD	2	2	31	1	25	775	776	434.333	2.63782
Young	Replicate 3	ML	Female	0.05 OD	2	3	0	1	25	0	1	176	2.24551
Young	Replicate 3	ML	Female	0.05 OD	3	1	21	1	25	525	526	459.333	2.66213
Young	Replicate 3	ML	Female	0.05 OD	3	2	0	1	25	0	1	451	2.65418
Young	Replicate 3	ML	Female	0.05 OD	3	3	34	1	25	850	851	459.333	2.66213
Young	Replicate 3	ML	Female	0.05 OD	4	1	20	1	25	500	501	176	2.24551
Young	Replicate 3	ML	Female	0.05 OD	4	2	1	1	25	25	26	192.667	2.28481
Young	Replicate 3	ML	Female	0.05 OD	4	3	0	1	25	0	1	184.333	2.2656
Young	Replicate 3	ML	Female	0.05 OD	5	1	22	1	25	550	551	1434.33	3.15665
Young	Replicate 3	ML	Female	0.05 OD	5	2	0	1	25	0	1	1401	3.14644
Young	Replicate 3	ML	Female	0.05 OD	5	3	15	10	25	3750	3751	1401	3.14644
Young	Replicate 3	ML	Female	0.1 OD	1	1	18	1	25	450	451	3151	3.49845
Young	Replicate 3	ML	Female	0.1 OD	1	2	0	1	25	0	1	3351	3.52517
Young	Replicate 3	ML	Female	0.1 OD	1	3	36	10	25	9000	9001	3534.33	3.54831
Young	Replicate 3	ML	Female	0.1 OD	2	1	42	1	25	1050	1051	1784.33	3.25148
Young	Replicate 3	ML	Female	0.1 OD	2	2	22	1	25	550	551	1567.67	3.19525
Young	Replicate 3	ML	Female	0.1 OD	2	3	15	10	25	3750	3751	3301	3.51865
Young	Replicate 3	ML	Female	0.1 OD	3	1	16	1	25	400	401	3551	3.55035
Young	Replicate 3	ML	Female	0.1 OD	3	2	23	10	25	5750	5751	5501	3.74044
Young	Replicate 3	ML	Female	0.1 OD	3	3	18	10	25	4500	4501	3792.67	3.57894
Young	Replicate 3	ML	Female	0.1 OD	4	1	25	10	25	6250	6251	3459.33	3.53899
Young	Replicate 3	ML	Female	0.1 OD	4	2	25	1	25	625	626	2626	3.41929
Young	Replicate 3	ML	Female	0.1 OD	4	3	14	10	25	3500	3501	2451	3.38934
Young	Replicate 3	ML	Female	0.1 OD	5	1	15	10	25	3750	3751	1601	3.20439
Young	Replicate 3	ML	Female	0.1 OD	5	2	4	1	25	100	101	651	2.81358
Young	Replicate 3	ML	Female	0.1 OD	5	3	38	1	25	950	951	784.333	2.8945
Young	Replicate 3	ML	Female	0.5 OD	1	1	36	1	25	900	901	701	2.84572
Young	Replicate 3	ML	Female	0.5 OD	1	2	20	1	25	500	501	609.333	2.78485
Young	Replicate 3	ML	Female	0.5 OD	1	3	28	1	25	700	701	492.667	2.69255
Young	Replicate 3	ML	Female	0.5 OD	2	1	25	1	25	625	626	1759.33	3.24535
Young	Replicate 3	ML	Female	0.5 OD	2	2	6	1	25	150	151	1751	3.24329
Young	Replicate 3	ML	Female	0.5 OD	2	3	18	10	25	4500	4501	1942.67	3.2884
Young	Replicate 3	ML	Female	0.5 OD	3	1	24	1	25	600	601	651	2.81358
Young	Replicate 3	ML	Female	0.5 OD	3	2	29	1	25	725	726	2117.67	3.32586
Young	Replicate 3	ML	Female	0.5 OD	3	3	25	1	25	625	626	2126	3.32756
Young	Replicate 3	ML	Female	0.5 OD	4	1	20	10	25	5000	5001	3584.33	3.55441
Young	Replicate 3	ML	Female	0.5 OD	4	2	30	1	25	750	751	1967.67	3.29395
Young	Replicate 3	ML	Female	0.5 OD	4	3	20	10	25	5000	5001	1926	3.28466
Young	Replicate 3	ML	Female	0.5 OD	5	1	6	1	25	150	151	1259.33	3.10014
Young	Replicate 3	ML	Female	0.5 OD	5	2	25	1	25	625	626	2709.33	3.43286
Young	Replicate 3	ML	Female	0.5 OD	5	3	12	10	25	3000	3001	4084.33	3.61112
Young	Replicate 3	ML	Female	1 OD	1	1	18	10	25	4500	4501	3392.67	3.53054
Young	Replicate 3	ML	Female	1 OD	1	2	19	10	25	4750	4751	3226	3.50866
Young	Replicate 3	ML	Female	1 OD	1	3	37	1	25	925	926	2642.67	3.42204
Young	Replicate 3	ML	Female	1 OD	2	1	16	10	25	4000	4001	2559.33	3.40813
Young	Replicate 3	ML	Female	1 OD	2	2	12	10	25	3000	3001	3059.33	3.48563
Young	Replicate 3	ML	Female	1 OD	2	3	27	1	25	675	676	3726	3.57124
Young	Replicate 3	ML	Female	1 OD	3	1	22	10	25	5500	5501	3667.67	3.56439
Young	Replicate 3	ML	Female	1 OD	3	2	20	10	25	5000	5001	1884.33	3.27516
Young	Replicate 3	ML	Female	1 OD	3	3	20	1	25	500	501	351	2.54531
Young	Replicate 3	ML	Female	1 OD	4	1	6	1	25	150	151	184.333	2.2656
Young	Replicate 3	ML	Female	1 OD	4	2	16	1	25	400	401	301	2.47857
Young	Replicate 3	ML	Female	1 OD	4	3	0	1	25	0	1	284.333	2.45383
Young	Replicate 3	ML	Female	1 OD	5	1	20	1	25	500	501	1784.33	3.25148
Young	Replicate 3	ML	Female	1 OD	5	2	14	1	25	350	351	1651	3.21775
Young	Replicate 3	ML	Female	1 OD	5	3	18	10	25	4500	4501	1534.33	3.18592
Old	Replicate 1	C	Female	0.05 OD	1	1	4	1	25	100	101	34.3333	1.53572
Old	Replicate 1	C	Female	0.05 OD	1	2	0	1	25	0	1	1	0
Old	Replicate 1	C	Female	0.05 OD	1	3	0	1	25	0	1	1	0
Old	Replicate 1	C	Female	0.05 OD	2	1	0	1	25	0	1	1	0
Old	Replicate 1	C	Female	0.05 OD	2	2	0	1	25	0	1	267.667	2.42759
Old	Replicate 1	C	Female	0.05 OD	2	3	0	1	25	0	1	267.667	2.42759
Old	Replicate 1	C	Female	0.05 OD	3	1	32	1	25	800	801	359.333	2.5555
Old	Replicate 1	C	Female	0.05 OD	3	2	0	1	25	0	1	92.6667	1.96692
Old	Replicate 1	C	Female	0.05 OD	3	3	11	1	25	275	276	92.6667	1.96692
Old	Replicate 1	C	Female	0.05 OD	4	1	0	1	25	0	1	1	0
Old	Replicate 1	C	Female	0.05 OD	4	2	0	1	25	0	1	1	0
Old	Replicate 1	C	Female	0.05 OD	4	3	0	1	25	0	1	176	2.24551
Old	Replicate 1	C	Female	0.05 OD	5	1	0	1	25	0	1	176	2.24551
Old	Replicate 1	C	Female	0.05 OD	5	2	21	1	25	525	526	176	2.24551
Old	Replicate 1	C	Female	0.05 OD	5	3	0	1	25	0	1	359.333	2.5555
Old	Replicate 1	C	Female	0.1 OD	1	1	0	1	25	0	1	701	2.84572
Old	Replicate 1	C	Female	0.1 OD	1	2	43	1	25	1075	1076	2284.33	3.35876
Old	Replicate 1	C	Female	0.1 OD	1	3	41	1	25	1025	1026	2842.67	3.45373
Old	Replicate 1	C	Female	0.1 OD	2	1	19	10	25	4750	4751	2501	3.39811
Old	Replicate 1	C	Female	0.1 OD	2	2	11	10	25	2750	2751	917.667	2.96268
Old	Replicate 1	C	Female	0.1 OD	2	3	0	1	25	0	1	1501	3.17638
Old	Replicate 1	C	Female	0.1 OD	3	1	0	1	25	0	1	1501	3.17638
Old	Replicate 1	C	Female	0.1 OD	3	2	18	10	25	4500	4501	1584.33	3.19985
Old	Replicate 1	C	Female	0.1 OD	3	3	0	1	25	0	1	259.333	2.41386
Old	Replicate 1	C	Female	0.1 OD	4	1	10	1	25	250	251	259.333	2.41386
Old	Replicate 1	C	Female	0.1 OD	4	2	21	1	25	525	526	176	2.24551
Old	Replicate 1	C	Female	0.1 OD	4	3	0	1	25	0	1	1	0
Old	Replicate 1	C	Female	0.1 OD	5	1	0	1	25	0	1	1	0
Old	Replicate 1	C	Female	0.1 OD	5	2	0	1	25	0	1	126	2.10037
Old	Replicate 1	C	Female	0.1 OD	5	3	0	1	25	0	1	459.333	2.66213
Old	Replicate 1	C	Female	0.5 OD	1	1	15	1	25	375	376	617.667	2.79075
Old	Replicate 1	C	Female	0.5 OD	1	2	40	1	25	1000	1001	1659.33	3.21993
Old	Replicate 1	C	Female	0.5 OD	1	3	19	1	25	475	476	1334.33	3.12526
Old	Replicate 1	C	Female	0.5 OD	2	1	14	10	25	3500	3501	1384.33	3.14124
Old	Replicate 1	C	Female	0.5 OD	2	2	1	1	25	25	26	467.667	2.66994
Old	Replicate 1	C	Female	0.5 OD	2	3	25	1	25	625	626	726	2.86094
Old	Replicate 1	C	Female	0.5 OD	3	1	30	1	25	750	751	1767.67	3.2474
Old	Replicate 1	C	Female	0.5 OD	3	2	32	1	25	800	801	1576	3.19756
Old	Replicate 1	C	Female	0.5 OD	3	3	15	10	25	3750	3751	1576	3.19756
Old	Replicate 1	C	Female	0.5 OD	4	1	7	1	25	175	176	1992.67	3.29943
Old	Replicate 1	C	Female	0.5 OD	4	2	32	1	25	800	801	2117.67	3.32586
Old	Replicate 1	C	Female	0.5 OD	4	3	20	10	25	5000	5001	1917.67	3.28277
Old	Replicate 1	C	Female	0.5 OD	5	1	22	1	25	550	551	2917.67	3.46504
Old	Replicate 1	C	Female	0.5 OD	5	2	8	1	25	200	201	2884.33	3.46005
Old	Replicate 1	C	Female	0.5 OD	5	3	32	10	25	8000	8001	3042.67	3.48325
Old	Replicate 1	C	Female	1 OD	1	1	18	1	25	450	451	1876	3.27323
Old	Replicate 1	C	Female	1 OD	1	2	27	1	25	675	676	2892.67	3.4613
Old	Replicate 1	C	Female	1 OD	1	3	18	10	25	4500	4501	2934.33	3.46751
Old	Replicate 1	C	Female	1 OD	2	1	14	10	25	3500	3501	4017.67	3.60397
Old	Replicate 1	C	Female	1 OD	2	2	32	1	25	800	801	4684.33	3.67065
Old	Replicate 1	C	Female	1 OD	2	3	31	10	25	7750	7751	4551	3.65811
Old	Replicate 1	C	Female	1 OD	3	1	22	10	25	5500	5501	3051	3.48444
Old	Replicate 1	C	Female	1 OD	3	2	16	1	25	400	401	1509.33	3.17879
Old	Replicate 1	C	Female	1 OD	3	3	13	10	25	3250	3251	1701	3.2307
Old	Replicate 1	C	Female	1 OD	4	1	35	1	25	875	876	942.667	2.97436
Old	Replicate 1	C	Female	1 OD	4	2	39	1	25	975	976	901	2.95472
Old	Replicate 1	C	Female	1 OD	4	3	39	1	25	975	976	742.667	2.87079
Old	Replicate 1	C	Female	1 OD	5	1	30	1	25	750	751	642.667	2.80799
Old	Replicate 1	C	Female	1 OD	5	2	20	1	25	500	501	417.667	2.62083
Old	Replicate 1	C	Female	1 OD	5	3	27	1	25	675	676	251	2.39967
Old	Replicate 1	ML	Female	0.05 OD	1	1	3	1	25	75	76	26	1.41497
Old	Replicate 1	ML	Female	0.05 OD	1	2	0	1	25	0	1	1	0
Old	Replicate 1	ML	Female	0.05 OD	1	3	0	1	25	0	1	1	0
Old	Replicate 1	ML	Female	0.05 OD	2	1	0	1	25	0	1	1	0
Old	Replicate 1	ML	Female	0.05 OD	2	2	0	1	25	0	1	1	0
Old	Replicate 1	ML	Female	0.05 OD	2	3	0	1	25	0	1	1	0
Old	Replicate 1	ML	Female	0.05 OD	3	1	0	1	25	0	1	17.6667	1.24715
Old	Replicate 1	ML	Female	0.05 OD	3	2	0	1	25	0	1	17.6667	1.24715
Old	Replicate 1	ML	Female	0.05 OD	3	3	2	1	25	50	51	17.6667	1.24715
Old	Replicate 1	ML	Female	0.05 OD	4	1	0	1	25	0	1	1	0
Old	Replicate 1	ML	Female	0.05 OD	4	2	0	1	25	0	1	1	0
Old	Replicate 1	ML	Female	0.05 OD	4	3	0	1	25	0	1	1	0
Old	Replicate 1	ML	Female	0.05 OD	5	1	0	1	25	0	1	1	0
Old	Replicate 1	ML	Female	0.05 OD	5	2	0	1	25	0	1	1	0
Old	Replicate 1	ML	Female	0.05 OD	5	3	0	1	25	0	1	151	2.17898
Old	Replicate 1	ML	Female	0.1 OD	1	1	0	1	25	0	1	159.333	2.20231
Old	Replicate 1	ML	Female	0.1 OD	1	2	18	1	25	450	451	159.333	2.20231
Old	Replicate 1	ML	Female	0.1 OD	1	3	1	1	25	25	26	117.667	2.07065
Old	Replicate 1	ML	Female	0.1 OD	2	1	0	1	25	0	1	109.333	2.03875
Old	Replicate 1	ML	Female	0.1 OD	2	2	13	1	25	325	326	109.333	2.03875
Old	Replicate 1	ML	Female	0.1 OD	2	3	0	1	25	0	1	1	0
Old	Replicate 1	ML	Female	0.1 OD	3	1	0	1	25	0	1	1	0
Old	Replicate 1	ML	Female	0.1 OD	3	2	0	1	25	0	1	1	0
Old	Replicate 1	ML	Female	0.1 OD	3	3	0	1	25	0	1	1	0
Old	Replicate 1	ML	Female	0.1 OD	4	1	0	1	25	0	1	1	0
Old	Replicate 1	ML	Female	0.1 OD	4	2	0	1	25	0	1	51	1.70757
Old	Replicate 1	ML	Female	0.1 OD	4	3	0	1	25	0	1	51	1.70757
Old	Replicate 1	ML	Female	0.1 OD	5	1	6	1	25	150	151	51	1.70757
Old	Replicate 1	ML	Female	0.1 OD	5	2	0	1	25	0	1	142.667	2.15432
Old	Replicate 1	ML	Female	0.1 OD	5	3	0	1	25	0	1	392.667	2.59402
Old	Replicate 1	ML	Female	0.5 OD	1	1	17	1	25	425	426	442.667	2.64608
Old	Replicate 1	ML	Female	0.5 OD	1	2	30	1	25	750	751	801	2.90363
Old	Replicate 1	ML	Female	0.5 OD	1	3	6	1	25	150	151	609.333	2.78485
Old	Replicate 1	ML	Female	0.5 OD	2	1	6	10	25	1500	1501	817.667	2.91258
Old	Replicate 1	ML	Female	0.5 OD	2	2	7	1	25	175	176	984.333	2.99314
Old	Replicate 1	ML	Female	0.5 OD	2	3	31	1	25	775	776	934.333	2.9705
Old	Replicate 1	ML	Female	0.5 OD	3	1	8	10	25	2000	2001	726	2.86094
Old	Replicate 1	ML	Female	0.5 OD	3	2	1	1	25	25	26	117.667	2.07065
Old	Replicate 1	ML	Female	0.5 OD	3	3	6	1	25	150	151	284.333	2.45383
Old	Replicate 1	ML	Female	0.5 OD	4	1	7	1	25	175	176	242.667	2.38501
Old	Replicate 1	ML	Female	0.5 OD	4	2	21	1	25	525	526	209.333	2.32084
Old	Replicate 1	ML	Female	0.5 OD	4	3	1	1	25	25	26	59.3333	1.7733
Old	Replicate 1	ML	Female	0.5 OD	5	1	3	1	25	75	76	51	1.70757
Old	Replicate 1	ML	Female	0.5 OD	5	2	3	1	25	75	76	67.6667	1.83037
Old	Replicate 1	ML	Female	0.5 OD	5	3	0	1	25	0	1	309.333	2.49043
Old	Replicate 1	ML	Female	1 OD	1	1	5	1	25	125	126	1142.67	3.05792
Old	Replicate 1	ML	Female	1 OD	1	2	32	1	25	800	801	1359.33	3.13333
Old	Replicate 1	ML	Female	1 OD	1	3	10	10	25	2500	2501	1092.67	3.03849
Old	Replicate 1	ML	Female	1 OD	2	1	31	1	25	775	776	1009.33	3.00403
Old	Replicate 1	ML	Female	1 OD	2	2	0	1	25	0	1	2251	3.35238
Old	Replicate 1	ML	Female	1 OD	2	3	9	10	25	2250	2251	2334.33	3.36816
Old	Replicate 1	ML	Female	1 OD	3	1	18	10	25	4500	4501	1826	3.2615
Old	Replicate 1	ML	Female	1 OD	3	2	10	1	25	250	251	351	2.54531
Old	Replicate 1	ML	Female	1 OD	3	3	29	1	25	725	726	351	2.54531
Old	Replicate 1	ML	Female	1 OD	4	1	3	1	25	75	76	159.333	2.20231
Old	Replicate 1	ML	Female	1 OD	4	2	10	1	25	250	251	401	2.60314
Old	Replicate 1	ML	Female	1 OD	4	3	6	1	25	150	151	1901	3.27898
Old	Replicate 1	ML	Female	1 OD	5	1	32	1	25	800	801	2934.33	3.46751
Old	Replicate 1	ML	Female	1 OD	5	2	19	10	25	4750	4751	3584.33	3.55441
Old	Replicate 1	ML	Female	1 OD	5	3	13	10	25	3250	3251	2001	3.30125
Old	Replicate 2	C	Female	0.05 OD	1	1	11	10	25	2750	2751	1201	3.07954
Old	Replicate 2	C	Female	0.05 OD	1	2	0	1	25	0	1	284.333	2.45383
Old	Replicate 2	C	Female	0.05 OD	1	3	34	1	25	850	851	1117.67	3.04831
Old	Replicate 2	C	Female	0.05 OD	2	1	0	1	25	0	1	1076	3.03181
Old	Replicate 2	C	Female	0.05 OD	2	2	10	10	25	2500	2501	1267.67	3.10301
Old	Replicate 2	C	Female	0.05 OD	2	3	29	1	25	725	726	434.333	2.63782
Old	Replicate 2	C	Female	0.05 OD	3	1	23	1	25	575	576	192.667	2.28481
Old	Replicate 2	C	Female	0.05 OD	3	2	0	1	25	0	1	1	0
Old	Replicate 2	C	Female	0.05 OD	3	3	0	1	25	0	1	75001	4.87507
Old	Replicate 2	C	Female	0.05 OD	4	1	0	1	25	0	1	75001	4.87507
Old	Replicate 2	C	Female	0.05 OD	4	2	9	1000	25	225000	225001	75001	4.87507
Old	Replicate 2	C	Female	0.05 OD	4	3	0	1	25	0	1	1	0
Old	Replicate 2	C	Female	0.05 OD	5	1	0	1	25	0	1	1	0
Old	Replicate 2	C	Female	0.05 OD	5	2	0	1	25	0	1	1	0
Old	Replicate 2	C	Female	0.05 OD	5	3	0	1	25	0	1	1	0
Old	Replicate 2	C	Female	0.1 OD	1	1	0	1	25	0	1	1	0
Old	Replicate 2	C	Female	0.1 OD	1	2	0	1	25	0	1	1251	3.09726
Old	Replicate 2	C	Female	0.1 OD	1	3	0	1	25	0	1	1251	3.09726
Old	Replicate 2	C	Female	0.1 OD	2	1	15	10	25	3750	3751	3417.67	3.53373
Old	Replicate 2	C	Female	0.1 OD	2	2	0	1	25	0	1	4334.33	3.63692
Old	Replicate 2	C	Female	0.1 OD	2	3	26	10	25	6500	6501	5084.33	3.70623
Old	Replicate 2	C	Female	0.1 OD	3	1	26	10	25	6500	6501	2917.67	3.46504
Old	Replicate 2	C	Female	0.1 OD	3	2	9	10	25	2250	2251	751	2.87564
Old	Replicate 2	C	Female	0.1 OD	3	3	0	1	25	0	1	1	0
Old	Replicate 2	C	Female	0.1 OD	4	1	0	1	25	0	1	1	0
Old	Replicate 2	C	Female	0.1 OD	4	2	0	1	25	0	1	1584.33	3.19985
Old	Replicate 2	C	Female	0.1 OD	4	3	0	1	25	0	1	1676	3.22427
Old	Replicate 2	C	Female	0.1 OD	5	1	19	10	25	4750	4751	2426	3.38489
Old	Replicate 2	C	Female	0.1 OD	5	2	11	1	25	275	276	3009.33	3.47847
Old	Replicate 2	C	Female	0.1 OD	5	3	9	10	25	2250	2251	2917.67	3.46504
Old	Replicate 2	C	Female	0.5 OD	1	1	26	10	25	6500	6501	2434.33	3.38638
Old	Replicate 2	C	Female	0.5 OD	1	2	0	1	25	0	1	2101	3.32243
Old	Replicate 2	C	Female	0.5 OD	1	3	32	1	25	800	801	3517.67	3.54625
Old	Replicate 2	C	Female	0.5 OD	2	1	22	10	25	5500	5501	4667.67	3.6691
Old	Replicate 2	C	Female	0.5 OD	2	2	17	10	25	4250	4251	3042.67	3.48325
Old	Replicate 2	C	Female	0.5 OD	2	3	17	10	25	4250	4251	2376	3.37585
Old	Replicate 2	C	Female	0.5 OD	3	1	25	1	25	625	626	4709.33	3.67296
Old	Replicate 2	C	Female	0.5 OD	3	2	9	10	25	2250	2251	6667.67	3.82397
Old	Replicate 2	C	Female	0.5 OD	3	3	45	10	25	11250	11251	6917.67	3.83996
Old	Replicate 2	C	Female	0.5 OD	4	1	26	10	25	6500	6501	3309.33	3.51974
Old	Replicate 2	C	Female	0.5 OD	4	2	12	10	25	3000	3001	1142.67	3.05792
Old	Replicate 2	C	Female	0.5 OD	4	3	17	1	25	425	426	1392.67	3.14385
Old	Replicate 2	C	Female	0.5 OD	5	1	0	1	25	0	1	1251	3.09726
Old	Replicate 2	C	Female	0.5 OD	5	2	15	10	25	3750	3751	13751	4.13833
Old	Replicate 2	C	Female	0.5 OD	5	3	0	1	25	0	1	14251	4.15385
Old	Replicate 2	C	Female	1 OD	1	1	15	100	25	37500	37501	14417.7	4.15889
Old	Replicate 2	C	Female	1 OD	1	2	21	10	25	5250	5251	1917.67	3.28277
Old	Replicate 2	C	Female	1 OD	1	3	20	1	25	500	501	1334.33	3.12526
Old	Replicate 2	C	Female	1 OD	2	1	0	1	25	0	1	1317.67	3.11981
Old	Replicate 2	C	Female	1 OD	2	2	14	10	25	3500	3501	2567.67	3.40954
Old	Replicate 2	C	Female	1 OD	2	3	18	1	25	450	451	1584.33	3.19985
Old	Replicate 2	C	Female	1 OD	3	1	15	10	25	3750	3751	1684.33	3.22643
Old	Replicate 2	C	Female	1 OD	3	2	22	1	25	550	551	434.333	2.63782
Old	Replicate 2	C	Female	1 OD	3	3	30	1	25	750	751	2584.33	3.41235
Old	Replicate 2	C	Female	1 OD	4	1	0	1	25	0	1	4167.67	3.61989
Old	Replicate 2	C	Female	1 OD	4	2	28	10	25	7000	7001	5417.67	3.73381
Old	Replicate 2	C	Female	1 OD	4	3	22	10	25	5500	5501	4751	3.67679
Old	Replicate 2	C	Female	1 OD	5	1	15	10	25	3750	3751	2917.67	3.46504
Old	Replicate 2	C	Female	1 OD	5	2	20	10	25	5000	5001	1684.33	3.22643
Old	Replicate 2	C	Female	1 OD	5	3	0	1	25	0	1	17.6667	1.24715
Old	Replicate 2	ML	Female	0.05 OD	1	1	2	1	25	50	51	376	2.57519
Old	Replicate 2	ML	Female	0.05 OD	1	2	0	1	25	0	1	359.333	2.5555
Old	Replicate 2	ML	Female	0.05 OD	1	3	43	1	25	1075	1076	359.333	2.5555
Old	Replicate 2	ML	Female	0.05 OD	2	1	0	1	25	0	1	1	0
Old	Replicate 2	ML	Female	0.05 OD	2	2	0	1	25	0	1	1	0
Old	Replicate 2	ML	Female	0.05 OD	2	3	0	1	25	0	1	1	0
Old	Replicate 2	ML	Female	0.05 OD	3	1	0	1	25	0	1	1	0
Old	Replicate 2	ML	Female	0.05 OD	3	2	0	1	25	0	1	1084.33	3.03516
Old	Replicate 2	ML	Female	0.05 OD	3	3	0	1	25	0	1	1084.33	3.03516
Old	Replicate 2	ML	Female	0.05 OD	4	1	13	10	25	3250	3251	1084.33	3.03516
Old	Replicate 2	ML	Female	0.05 OD	4	2	0	1	25	0	1	1	0
Old	Replicate 2	ML	Female	0.05 OD	4	3	0	1	25	0	1	76	1.88081
Old	Replicate 2	ML	Female	0.05 OD	5	1	0	1	25	0	1	76	1.88081
Old	Replicate 2	ML	Female	0.05 OD	5	2	9	1	25	225	226	1576	3.19756
Old	Replicate 2	ML	Female	0.05 OD	5	3	0	1	25	0	1	2417.67	3.3834
Old	Replicate 2	ML	Female	0.1 OD	1	1	18	10	25	4500	4501	2451	3.38934
Old	Replicate 2	ML	Female	0.1 OD	1	2	11	10	25	2750	2751	1009.33	3.00403
Old	Replicate 2	ML	Female	0.1 OD	1	3	4	1	25	100	101	92.6667	1.96692
Old	Replicate 2	ML	Female	0.1 OD	2	1	7	1	25	175	176	59.3333	1.7733
Old	Replicate 2	ML	Female	0.1 OD	2	2	0	1	25	0	1	142.667	2.15432
Old	Replicate 2	ML	Female	0.1 OD	2	3	0	1	25	0	1	142.667	2.15432
Old	Replicate 2	ML	Female	0.1 OD	3	1	17	1	25	425	426	142.667	2.15432
Old	Replicate 2	ML	Female	0.1 OD	3	2	0	1	25	0	1	1	0
Old	Replicate 2	ML	Female	0.1 OD	3	3	0	1	25	0	1	1	0
Old	Replicate 2	ML	Female	0.1 OD	4	1	0	1	25	0	1	1	0
Old	Replicate 2	ML	Female	0.1 OD	4	2	0	1	25	0	1	1	0
Old	Replicate 2	ML	Female	0.1 OD	4	3	0	1	25	0	1	1	0
Old	Replicate 2	ML	Female	0.1 OD	5	1	0	1	25	0	1	1	0
Old	Replicate 2	ML	Female	0.1 OD	5	2	0	1	25	0	1	2001	3.30125
Old	Replicate 2	ML	Female	0.1 OD	5	3	0	1	25	0	1	3167.67	3.50074
Old	Replicate 2	ML	Female	0.5 OD	1	1	24	10	25	6000	6001	3376	3.5284
Old	Replicate 2	ML	Female	0.5 OD	1	2	14	10	25	3500	3501	3792.67	3.57894
Old	Replicate 2	ML	Female	0.5 OD	1	3	25	1	25	625	626	2917.67	3.46504
Old	Replicate 2	ML	Female	0.5 OD	2	1	29	10	25	7250	7251	2976	3.47363
Old	Replicate 2	ML	Female	0.5 OD	2	2	35	1	25	875	876	21392.7	4.33026
Old	Replicate 2	ML	Female	0.5 OD	2	3	32	1	25	800	801	21242.7	4.32721
Old	Replicate 2	ML	Female	0.5 OD	3	1	25	100	25	62500	62501	21209.3	4.32653
Old	Replicate 2	ML	Female	0.5 OD	3	2	17	1	25	425	426	617.667	2.79075
Old	Replicate 2	ML	Female	0.5 OD	3	3	28	1	25	700	701	667.667	2.82456
Old	Replicate 2	ML	Female	0.5 OD	4	1	29	1	25	725	726	717.667	2.85592
Old	Replicate 2	ML	Female	0.5 OD	4	2	23	1	25	575	576	692.667	2.84052
Old	Replicate 2	ML	Female	0.5 OD	4	3	34	1	25	850	851	559.333	2.74767
Old	Replicate 2	ML	Female	0.5 OD	5	1	26	1	25	650	651	517.667	2.71405
Old	Replicate 2	ML	Female	0.5 OD	5	2	7	1	25	175	176	2634.33	3.42067
Old	Replicate 2	ML	Female	0.5 OD	5	3	29	1	25	725	726	30076	4.47822
Old	Replicate 2	ML	Female	1 OD	1	1	28	10	25	7000	7001	31334.3	4.49602
Old	Replicate 2	ML	Female	1 OD	1	2	33	100	25	82500	82501	30667.7	4.48668
Old	Replicate 2	ML	Female	1 OD	1	3	18	10	25	4500	4501	3401	3.53161
Old	Replicate 2	ML	Female	1 OD	2	1	20	10	25	5000	5001	1984.33	3.29761
Old	Replicate 2	ML	Female	1 OD	2	2	28	1	25	700	701	401	2.60314
Old	Replicate 2	ML	Female	1 OD	2	3	10	1	25	250	251	167.667	2.22445
Old	Replicate 2	ML	Female	1 OD	3	1	10	1	25	250	251	2667.67	3.42613
Old	Replicate 2	ML	Female	1 OD	3	2	0	1	25	0	1	4167.67	3.61989
Old	Replicate 2	ML	Female	1 OD	3	3	31	10	25	7750	7751	17501	4.24306
Old	Replicate 2	ML	Female	1 OD	4	1	19	10	25	4750	4751	15159.3	4.18068
Old	Replicate 2	ML	Female	1 OD	4	2	16	100	25	40000	40001	15742.7	4.19708
Old	Replicate 2	ML	Female	1 OD	4	3	29	1	25	725	726	4742.67	3.67602
Old	Replicate 2	ML	Female	1 OD	5	1	26	10	25	6500	6501	24501	4.38918
Old	Replicate 2	ML	Female	1 OD	5	2	28	10	25	7000	7001	22351	4.3493
Old	Replicate 2	ML	Female	1 OD	5	3	24	100	25	60000	60001	20092.7	4.30304
Old	Replicate 3	C	Female	0.05 OD	1	1	2	1	25	50	51	151	2.17898
Old	Replicate 3	C	Female	0.05 OD	1	2	9	1	25	225	226	176	2.24551
Old	Replicate 3	C	Female	0.05 OD	1	3	7	1	25	175	176	101	2.00432
Old	Replicate 3	C	Female	0.05 OD	2	1	5	1	25	125	126	109.333	2.03875
Old	Replicate 3	C	Female	0.05 OD	2	2	0	1	25	0	1	84.3333	1.926
Old	Replicate 3	C	Female	0.05 OD	2	3	8	1	25	200	201	84.3333	1.926
Old	Replicate 3	C	Female	0.05 OD	3	1	2	1	25	50	51	26	1.41497
Old	Replicate 3	C	Female	0.05 OD	3	2	0	1	25	0	1	9.33333	0.970037
Old	Replicate 3	C	Female	0.05 OD	3	3	1	1	25	25	26	101	2.00432
Old	Replicate 3	C	Female	0.05 OD	4	1	0	1	25	0	1	92.6667	1.96692
Old	Replicate 3	C	Female	0.05 OD	4	2	11	1	25	275	276	101	2.00432
Old	Replicate 3	C	Female	0.05 OD	4	3	0	1	25	0	1	9.33333	0.970037
Old	Replicate 3	C	Female	0.05 OD	5	1	1	1	25	25	26	26	1.41497
Old	Replicate 3	C	Female	0.05 OD	5	2	0	1	25	0	1	26	1.41497
Old	Replicate 3	C	Female	0.05 OD	5	3	2	1	25	50	51	42.6667	1.63009
Old	Replicate 3	C	Female	0.1 OD	1	1	1	1	25	25	26	26	1.41497
Old	Replicate 3	C	Female	0.1 OD	1	2	2	1	25	50	51	17.6667	1.24715
Old	Replicate 3	C	Female	0.1 OD	1	3	0	1	25	0	1	84.3333	1.926
Old	Replicate 3	C	Female	0.1 OD	2	1	0	1	25	0	1	167.667	2.22445
Old	Replicate 3	C	Female	0.1 OD	2	2	10	1	25	250	251	167.667	2.22445
Old	Replicate 3	C	Female	0.1 OD	2	3	10	1	25	250	251	84.3333	1.926
Old	Replicate 3	C	Female	0.1 OD	3	1	0	1	25	0	1	184.333	2.2656
Old	Replicate 3	C	Female	0.1 OD	3	2	0	1	25	0	1	184.333	2.2656
Old	Replicate 3	C	Female	0.1 OD	3	3	22	1	25	550	551	184.333	2.2656
Old	Replicate 3	C	Female	0.1 OD	4	1	0	1	25	0	1	1	0
Old	Replicate 3	C	Female	0.1 OD	4	2	0	1	25	0	1	26	1.41497
Old	Replicate 3	C	Female	0.1 OD	4	3	0	1	25	0	1	26	1.41497
Old	Replicate 3	C	Female	0.1 OD	5	1	3	1	25	75	76	59.3333	1.7733
Old	Replicate 3	C	Female	0.1 OD	5	2	0	1	25	0	1	1367.67	3.13598
Old	Replicate 3	C	Female	0.1 OD	5	3	4	1	25	100	101	1417.67	3.15157
Old	Replicate 3	C	Female	0.5 OD	1	1	16	10	25	4000	4001	1476	3.16909
Old	Replicate 3	C	Female	0.5 OD	1	2	6	1	25	150	151	142.667	2.15432
Old	Replicate 3	C	Female	0.5 OD	1	3	11	1	25	275	276	1176	3.07041
Old	Replicate 3	C	Female	0.5 OD	2	1	0	1	25	0	1	1209.33	3.08255
Old	Replicate 3	C	Female	0.5 OD	2	2	13	10	25	3250	3251	1326	3.12254
Old	Replicate 3	C	Female	0.5 OD	2	3	15	1	25	375	376	242.667	2.38501
Old	Replicate 3	C	Female	0.5 OD	3	1	14	1	25	350	351	217.667	2.33779
Old	Replicate 3	C	Female	0.5 OD	3	2	0	1	25	0	1	167.667	2.22445
Old	Replicate 3	C	Female	0.5 OD	3	3	12	1	25	300	301	351	2.54531
Old	Replicate 3	C	Female	0.5 OD	4	1	8	1	25	200	201	351	2.54531
Old	Replicate 3	C	Female	0.5 OD	4	2	22	1	25	550	551	417.667	2.62083
Old	Replicate 3	C	Female	0.5 OD	4	3	12	1	25	300	301	234.333	2.36983
Old	Replicate 3	C	Female	0.5 OD	5	1	16	1	25	400	401	342.667	2.53487
Old	Replicate 3	C	Female	0.5 OD	5	2	0	1	25	0	1	459.333	2.66213
Old	Replicate 3	C	Female	0.5 OD	5	3	25	1	25	625	626	826	2.91698
Old	Replicate 3	C	Female	1 OD	1	1	30	1	25	750	751	792.667	2.89909
Old	Replicate 3	C	Female	1 OD	1	2	44	1	25	1100	1101	551	2.74115
Old	Replicate 3	C	Female	1 OD	1	3	21	1	25	525	526	267.667	2.42759
Old	Replicate 3	C	Female	1 OD	2	1	1	1	25	25	26	159.333	2.20231
Old	Replicate 3	C	Female	1 OD	2	2	10	1	25	250	251	334.333	2.52418
Old	Replicate 3	C	Female	1 OD	2	3	8	1	25	200	201	1501	3.17638
Old	Replicate 3	C	Female	1 OD	3	1	22	1	25	550	551	1651	3.21775
Old	Replicate 3	C	Female	1 OD	3	2	15	10	25	3750	3751	2884.33	3.46005
Old	Replicate 3	C	Female	1 OD	3	3	26	1	25	650	651	1884.33	3.27516
Old	Replicate 3	C	Female	1 OD	4	1	17	10	25	4250	4251	1734.33	3.23913
Old	Replicate 3	C	Female	1 OD	4	2	30	1	25	750	751	1067.67	3.02844
Old	Replicate 3	C	Female	1 OD	4	3	8	1	25	200	201	1067.67	3.02844
Old	Replicate 3	C	Female	1 OD	5	1	9	10	25	2250	2251	1042.67	3.01815
Old	Replicate 3	C	Female	1 OD	5	2	30	1	25	750	751	292.667	2.46637
Old	Replicate 3	C	Female	1 OD	5	3	5	1	25	125	126	42.6667	1.63009
Old	Replicate 3	ML	Female	0.05 OD	1	1	0	1	25	0	1	92.6667	1.96692
Old	Replicate 3	ML	Female	0.05 OD	1	2	0	1	25	0	1	101	2.00432
Old	Replicate 3	ML	Female	0.05 OD	1	3	11	1	25	275	276	101	2.00432
Old	Replicate 3	ML	Female	0.05 OD	2	1	1	1	25	25	26	9.33333	0.970037
Old	Replicate 3	ML	Female	0.05 OD	2	2	0	1	25	0	1	1	0
Old	Replicate 3	ML	Female	0.05 OD	2	3	0	1	25	0	1	1	0
Old	Replicate 3	ML	Female	0.05 OD	3	1	0	1	25	0	1	1	0
Old	Replicate 3	ML	Female	0.05 OD	3	2	0	1	25	0	1	1	0
Old	Replicate 3	ML	Female	0.05 OD	3	3	0	1	25	0	1	1	0
Old	Replicate 3	ML	Female	0.05 OD	4	1	0	1	25	0	1	1	0
Old	Replicate 3	ML	Female	0.05 OD	4	2	0	1	25	0	1	59.3333	1.7733
Old	Replicate 3	ML	Female	0.05 OD	4	3	0	1	25	0	1	67.6667	1.83037
Old	Replicate 3	ML	Female	0.05 OD	5	1	7	1	25	175	176	67.6667	1.83037
Old	Replicate 3	ML	Female	0.05 OD	5	2	1	1	25	25	26	426	2.62941
Old	Replicate 3	ML	Female	0.05 OD	5	3	0	1	25	0	1	417.667	2.62083
Old	Replicate 3	ML	Female	0.1 OD	1	1	5	10	25	1250	1251	417.667	2.62083
Old	Replicate 3	ML	Female	0.1 OD	1	2	0	1	25	0	1	751	2.87564
Old	Replicate 3	ML	Female	0.1 OD	1	3	0	1	25	0	1	834.333	2.92134
Old	Replicate 3	ML	Female	0.1 OD	2	1	9	10	25	2250	2251	867.667	2.93835
Old	Replicate 3	ML	Female	0.1 OD	2	2	1	10	25	250	251	284.333	2.45383
Old	Replicate 3	ML	Female	0.1 OD	2	3	4	1	25	100	101	201	2.3032
Old	Replicate 3	ML	Female	0.1 OD	3	1	20	1	25	500	501	192.667	2.28481
Old	Replicate 3	ML	Female	0.1 OD	3	2	0	1	25	0	1	26	1.41497
Old	Replicate 3	ML	Female	0.1 OD	3	3	3	1	25	75	76	34.3333	1.53572
Old	Replicate 3	ML	Female	0.1 OD	4	1	0	1	25	0	1	9.33333	0.970037
Old	Replicate 3	ML	Female	0.1 OD	4	2	1	1	25	25	26	9.33333	0.970037
Old	Replicate 3	ML	Female	0.1 OD	4	3	0	1	25	0	1	159.333	2.20231
Old	Replicate 3	ML	Female	0.1 OD	5	1	0	1	25	0	1	242.667	2.38501
Old	Replicate 3	ML	Female	0.1 OD	5	2	19	1	25	475	476	442.667	2.64608
Old	Replicate 3	ML	Female	0.1 OD	5	3	10	1	25	250	251	21117.7	4.32465
Old	Replicate 3	ML	Female	0.5 OD	1	1	24	1	25	600	601	21109.3	4.32447
Old	Replicate 3	ML	Female	0.5 OD	1	2	25	100	25	62500	62501	22909.3	4.36001
Old	Replicate 3	ML	Female	0.5 OD	1	3	9	1	25	225	226	3992.67	3.60126
Old	Replicate 3	ML	Female	0.5 OD	2	1	24	10	25	6000	6001	5001	3.69906
Old	Replicate 3	ML	Female	0.5 OD	2	2	23	10	25	5750	5751	3076	3.48799
Old	Replicate 3	ML	Female	0.5 OD	2	3	13	10	25	3250	3251	1159.33	3.06421
Old	Replicate 3	ML	Female	0.5 OD	3	1	9	1	25	225	226	909.333	2.95872
Old	Replicate 3	ML	Female	0.5 OD	3	2	0	1	25	0	1	834.333	2.92134
Old	Replicate 3	ML	Female	0.5 OD	3	3	10	10	25	2500	2501	876	2.9425
Old	Replicate 3	ML	Female	0.5 OD	4	1	0	1	25	0	1	959.333	2.98197
Old	Replicate 3	ML	Female	0.5 OD	4	2	5	1	25	125	126	1959.33	3.29211
Old	Replicate 3	ML	Female	0.5 OD	4	3	11	10	25	2750	2751	2584.33	3.41235
Old	Replicate 3	ML	Female	0.5 OD	5	1	12	10	25	3000	3001	1676	3.22427
Old	Replicate 3	ML	Female	0.5 OD	5	2	8	10	25	2000	2001	734.333	2.86589
Old	Replicate 3	ML	Female	0.5 OD	5	3	1	1	25	25	26	167.667	2.22445
Old	Replicate 3	ML	Female	1 OD	1	1	7	1	25	175	176	159.333	2.20231
Old	Replicate 3	ML	Female	1 OD	1	2	12	1	25	300	301	276	2.44091
Old	Replicate 3	ML	Female	1 OD	1	3	0	1	25	0	1	526	2.72099
Old	Replicate 3	ML	Female	1 OD	2	1	21	1	25	525	526	642.667	2.80799
Old	Replicate 3	ML	Female	1 OD	2	2	42	1	25	1050	1051	2884.33	3.46005
Old	Replicate 3	ML	Female	1 OD	2	3	14	1	25	350	351	3451	3.53794
Old	Replicate 3	ML	Female	1 OD	3	1	29	10	25	7250	7251	3451	3.53794
Old	Replicate 3	ML	Female	1 OD	3	2	11	10	25	2750	2751	1342.67	3.12797
Old	Replicate 3	ML	Female	1 OD	3	3	14	1	25	350	351	1426	3.15412
Old	Replicate 3	ML	Female	1 OD	4	1	37	1	25	925	926	1567.67	3.19525
Old	Replicate 3	ML	Female	1 OD	4	2	12	10	25	3000	3001	1292.67	3.11149
Old	Replicate 3	ML	Female	1 OD	4	3	31	1	25	775	776	642.667	2.80799
Old	Replicate 3	ML	Female	1 OD	5	1	4	1	25	100	101	626	2.79657
Old	Replicate 3	ML	Female	1 OD	5	2	42	1	25	1050	1051	888.5	2.94866
Old	Replicate 3	ML	Female	1 OD	5	3	29	1	25	725	726	726	2.86094
